# Supplementary material for: Microarray-Based Detection of Antibodies against SARS-CoV-2 Proteins, Common Respiratory Viruses and Type I Interferons
Source: Viruses. 2021 Dec 20;13(12):2553. doi: 10.3390/v13122553 (PMC8705234; doi:10.3390/v13122553)
Supplement: Supplementary file 1 [file viruses-13-02553-s001.zip]

Archive with 3 entries (3 files):
- Savvateeva et al Table S2.xlsx
- Savvateeva et al, Figure S1.pdf
- Savvateeva et al, Table S1.xlsx
