# Supplementary material for: Microarray-Based Detection of Antibodies against SARS-CoV-2 Proteins, Common Respiratory Viruses and Type I Interferons
Source: Viruses. 2021 Dec 20;13(12):2553. doi: 10.3390/v13122553 (PMC8705234; doi:10.3390/v13122553)
Supplement: Supplementary file 1 [file viruses-13-02553-s001.zip › Savvateeva et al Table S2.xlsx]

## Sheet: Patients
Table S2 Prepandemic samples of patients with chronic diseases
#	Diagnosis	Age	Gender	Igg to SARS-CoV2 Nucleocpsid (Microarray)	AuAbs to IFN-ω (Microarray)	AuAbs to IFN-α (Microarray)	AuAbs to IL-22 (Microarray)	AuAbs to 21-OH (ELISA)	AuAbs to 21-OH (Microarray)	AuAbs to GAD-65 (ELISA)	AuAbs to GAD-65 (Microarray)	AuAbs to IA2 (ELISA)	AuAbs to IA2 (Microarray)	AuAbs to ICA (ELISA)	AuAbs to ICA (Microarray)	AuAbs to TG (ELISA)	AuAbs to TG (Microarray)	AuAbs to TPO (ELISA)	AuAbs to TPO (Microarray)
8	Hashimoto's thyroiditis, hypothyroidism. Vitiligo. Alopecia areata	30	f													yes	yes	yes	yes
11	Type 1 diabetes	64	m	yes							yes							yes
12	APS-2. Type 1 diabetes. Hashimoto's thyroiditis, hypothyroidism	24	f													yes	yes	yes	yes
13	APS-2. Type 1 diabetes. Hashimoto's thyroiditis, hypothyroidism	45	f	yes					yes			yes	yes					yes	yes
14	Type 1 diabetes	38	m
15	Graves disease	40	f													yes	yes	yes	yes
16	Type 2 diabetes;Non-autoimmune hypergonadotropic hypogonadism	88	f
18	Graves disease. Graves' ophthalmopathy	60	f	yes													yes
19	Type 1 diabetes	28	f
21	Graves disease. Graves' ophthalmopathy	68	m													yes	yes	yes	yes
23	Graves disease. Graves' ophthalmopathy	47	m	yes														yes	yes
24	APS-2. Primary adrenal insufficiency. Hashimoto's thyroiditis, hypothyroidism	46	f					yes	yes								yes	yes	yes
25	Type 1 diabetes	42	m	yes								yes	yes
26	Graves disease	35	f
27	Type 1 diabetes	25	f
28	APS-2. Primary adrenal insufficiency.Hypergonadotropic hypogonadism. Hashimoto's thyroiditis, hypothyroidism	36	f					yes	yes							yes	yes	yes	yes
29	APS-2. Type 1 diabetes. Hashimoto's thyroiditis, hypothyroidism. Malabsorption syndrome	32	f							yes	yes					yes	yes	yes	yes
30	APS-2. Type 1 diabetes. Hashimoto's thyroiditis, hypothyroidism. Vitiligo. Rheumatoid arthritis	70	m							yes	yes
31	Type 2 diabetes.Non-autoimmune hypergonadotropic hypogonadism	63	f
32	APS-2. Primary adrenal insufficiency. Primary hypothyroidism as a result of thyroidectomy for diffuse toxic goiter	23	f					yes		yes	yes							yes	yes
33	APS-2.Graves disease. Primary adrenal insufficiency	31	f					yes	yes									yes	yes
36	Non-autoimmune hypergonadotropic hypogonadism	43	f
37	Non-autoimmune hypergonadotropic hypogonadism	31	f									yes
38	Type 2 diabetes.Non-autoimmune hypergonadotropic hypogonadism	62	f
39	Type 1 diabetes	36	f
40	Primary hyperparathyroidism	28	m
41	Type 2 diabetes.Non-autoimmune hypergonadotropic hypogonadism	70	f
42	Secondary adrenal insufficiency . Secondary hypothyroidism	40	f
44	APS-2. Primary adrenal insufficiency. Hashimoto's thyroiditis, hypothyroidism	46	f					yes	yes							yes
49	APS-1. Primary adrenal insufficiency. Hypoparathyroidism. Chronic mucocutaneous candidiasis. Hypergonadotropic hypogonadism. Hashimoto's thyroiditis, hypothyroidism. Malabsorption syndrome. Enamel hypoplasia. Alopecia totalis. Vitiligo	20	f		yes	yes	yes	yes	yes		yes					yes	yes	yes	yes
50	APS-2. Primary adrenal insufficiency. Hashimoto's thyroiditis, hypothyroidism	23	f					yes	yes			yes	yes			yes	yes	yes	yes
51	APS-1. Chronic mucocutaneous candidiasis. Primary adrenal insufficiency. Hypoparathyroidism.Hypergonadotropic hypogonadism	18	f		yes	yes	yes	yes
52	APS-2. Primary adrenal insufficiency. Hashimoto's thyroiditis, hypothyroidism	33	f					yes	yes
53	APS-2. Primary adrenal insufficiency. Type 1 diabetes. Hashimoto's thyroiditis, hypothyroidism	47	f	yes				yes							yes	yes	yes	yes	yes
54	APS-2. Primary adrenal insufficiency. Hashimoto's thyroiditis, hypothyroidism	63	f					yes	yes					yes	yes	yes	yes	yes	yes
55	APS-2. Primary adrenal insufficiency. Hashimoto's thyroiditis, hypothyroidism. Hypergonadotropic hypogonadism.	39	f					yes	yes						yes			yes	yes
56	Non-autoimmune primary adrenal insufficiency	70	m		yes	yes
57	Primary adrenal insufficiency. Alopecia areata	24	m					yes	yes
58	APS-2. Primary adrenal insufficiency. Hashimoto's thyroiditis, hypothyroidism	21	f					yes	yes			yes	yes					yes	yes
115	APS-1. Primary adrenal insufficiency. Hashimoto's thyroiditis, hypothyroidism. Type 1 diabetes. Chronic mucocutaneous candidiasis. Hypoparathyroidism. Alopecia totalis. Atrophic gastritis	30	f		yes	yes	yes	yes	yes	yes	yes	yes	yes	yes	yes	yes	yes	yes	yes
136	APS-1. Primary adrenal insufficiency. Primary Hypoparathyroidism. Hypergonadotropic hypogonadism. Chronic mucocutaneous candidiasis. Corneal dystrophy. Atrophic gastritis	28	f		yes	yes	yes		yes
189	APS-1. Hypoparathyroidism. Primary adrenal insufficiency. Chronic mucocutaneous candidiasis. Hypergonadotropic hypogonadism. Atrophic gastroduodenitis. Malabsorption syndrome. Enamel hypoplasia. Retinitis pigmentosa	31	f		yes	yes	yes		yes	yes	yes			yes	yes
194	APS-1. Primary adrenal insufficiency. Hypoparathyroidism. Hypergonadotropic hypogonadism. Hashimoto's thyroiditis, hypothyroidism. Mucocutaneous candidiasis. Atrophic gastritis. Alopecia areata	25	f		yes	yes	yes	yes							yes	yes	yes	yes	yes
