# Supplementary material for: Microarray-Based Detection of Antibodies against SARS-CoV-2 Proteins, Common Respiratory Viruses and Type I Interferons
Source: Viruses. 2021 Dec 20;13(12):2553. doi: 10.3390/v13122553 (PMC8705234; doi:10.3390/v13122553)
Supplement: Supplementary file 1 [file viruses-13-02553-s001.zip › Savvateeva et al, Table S1.xlsx]

## Sheet: data
Table S1. In/Iref ratios obtained by the microarray for all samples
Patient samples	#			IgG															IgM
				IgG SARS-CoV2 (S-RBD)	IgG SARS-CoV2 (N)	IgG SARS (S)	IgG MERS (S)	IgG OC43 (S)	IgG HKU1 (S)	IgG AdV	IgG RSV	IgG PIV-1	IgG PIV-2	IgG PIV-3	IgG FluA	IgG FluB	IgG IFN-ω	IgG IFN-α	IgM SARS-CoV2 (S-RBD)	IgM SARS-CoV2 (N)	IgM SARS (S)	IgM MERS (S)	IgM OC43 (S)	IgM HKU1 (S)	IgM AdV	IgM RSV	IgM PIV-1	IgM PIV-2	IgM PIV-3	IgM FluA	IgM FluB	IgM IFN-ω	IgM IFN-α
Prepandemic group	1	1		1.16988	1.0988	0.856225	1.01365	3.59197	3.16305	25.3012	2.61365	2.00321	3.91647	1.85703	2.34378	1.23213	1.18554	1.12129	2.45203	1.99855	0.664244	1.12936	2.00145	2.66134	0.731105	1.21076	1.32994	3.60029	2.59012	1.11337	1.17442	2.67442	2.15988
Healthy	2	2		1.26357	1.79409	0.58053	0.715074	1.79427	1.25432	6.35131	1.23367	1.32693	0.97989	0.756006	0.853533	0.793736	0.859939	1.20235	2.0697	2.04242	1.18788	1.07879	1.19697	1.25758	1.15758	1.2	31.0242	1.60303	1.70303	1.04848	1.14242	1.21212	1.42727
	3	3		1.13636	0.951474	0.632064	0.875921	1.75799	1.61302	13.0031	2.28378	1.2758	1.0731	1.35258	1.07125	0.664005	1.03501	1.36916	2.14163	2.08155	0.944206	1.12017	1.14592	1.16309	1.15021	2.2618	1.43348	2.24034	1.5794	1.34764	1	1.17167	1.19742
	4	4		1.22965	1.77326	1.02616	1.09884	4.375	28.9273	7.75291	2.50872	1.77326	1.38953	2.16279	2.62791	1.34593	1.26453	1.38081	2.36066	2.12131	1.02459	1.02459	1.14754	1.10656	1.31967	1.69672	1.44262	1.51639	2.04918	1.37705	1.04918	1.12295	1.13115
	5	5		1.57306	1.24695	1.15715	1.24054	7.12893	14.068	31.5831	3.57024	4.26812	2.58627	3.05452	1.88454	1.82425	1.28159	1.26876	1.3	1.62476	1.17408	1.54932	1.26692	0.866538	2.853	1.59768	3.36557	2.93424	6.3617	1.28627	1.71567	1.32689	1.56286
	6	6		1.64576	1.07786	1.27675	1.09963	8.5107	13.259	39.1542	5.82731	8.58155	4.10332	7.42583	2.68192	4.07675	1.90258	1.61328	3.29687	2.96458	1.35215	1.08712	1.42822	1.30307	2.63067	2.22822	8.28221	3.67362	2.72638	2.04601	1.45767	1.36933	1.49202
	7	7		1.46716	1.67501	0.566029	0.660406	1.47803	1.33936	2.90412	1.23154	1.48128	1.1091	0.734377	0.866783	0.696812	0.950493	0.985043	2.15649	2.91454	0.879023	0.90788	1.36737	2.0444	1.47836	2.67925	23.838	2.11765	1.66704	1.00999	0.925638	2.07314	1.0677
	8	8		1.43075	1.78025	0.669676	0.503244	3.07588	9.52158	13.3935	1.95035	1.23611	1.02623	1.41439	0.94048	0.801693	1.02398	0.710296	2.33566	1.56595	0.990928	0.64201	0.559665	0.914166	1.60921	0.982554	1.74808	1.31542	1.22121	2.04676	1.2589	1.05583	0.747383
	9	9		1.50584	1.21202	1.14023	1.13689	3.09182	6.39566	10.9633	2.75793	2.04674	3.14858	1.96661	1.42237	1.32053	1.44407	1.25543	2.73811	2.61746	1.30873	1.04471	0.560681	0.84599	0.830376	0.457062	1.02058	0.501065	1.19659	0.381831	0.69269	0.776437	1.1824
	10	10		1.02069	1.05617	0.91796	0.864745	3.4915	9.20325	11.4058	4.17738	1.75166	2.08426	2.02661	2.04878	0.9017	1.34812	1.55211	1.5023	1.75576	0.953917	0.834101	0.847926	1.26267	0.967742	1.32719	1.52535	1.6129	1.7788	1.3871	0.907834	1.11982	1.37788
	11	11		1.1898	1.17373	0.971289	0.989615	4.10507	19.7166	7.43189	2.8931	2.25168	1.66768	1.36836	1.57605	1.23274	1.09957	3.33048	2.4528	2.7125	0.958753	0.989306	0.942866	0.938588	0.424687	1.26489	0.439963	0.727773	0.601283	0.695386	0.814543	0.900092	0.832264
	12	12		1.79689	1.55516	0.795731	0.907087	1.43951	2.35124	3.0776	0.830994	0.863473	0.610138	0.579979	0.569308	0.809187	0.744461	0.928431	3.27615	1.19154	1.09518	1.11633	1.3537	1.04348	0.982374	1.84959	1.88719	1.80259	0.989424	1.41716	1.92244	1.09048	2.19271
	13	13		1.5376	1.19034	2.07057	1.03807	3.07892	7.6286	16.234	5.06592	2.16527	2.75766	2.22841	1.75116	1.25348	1.07521	1.89972	2.04769	2.76017	1.29032	1.58766	1.24544	0.84993	1.0547	1.35484	1.56522	1.55119	1.09958	2.19355	0.990182	1.02384	2.05891
	14	14		0.97456	1.18982	0.927593	0.972603	5.06458	8.09785	34.2427	2.80039	1.91977	1.76712	1.42466	1.40509	1.182	0.943249	0.945205	2.198	1.601	0.702163	0.895175	0.885191	0.838602	1.10815	1.0183	3.31115	0.971714	0.93178	0.945092	0.735441	0.828619	0.938436
	15	15		0.876139	1.03409	0.752616	1.02869	4.73844	12.2133	12.2835	3.07796	2.32197	2.80054	1.80965	1.50726	1.04826	1.07864	1.01654	1.80661	2.62898	0.782119	1.37105	1.81619	5.87183	0.984683	1.40419	1.06658	2.48578	1.97062	1.08034	1.71178	1.72929	2.12129
	16	16		1.64388	1.50831	0.856341	0.973064	1.71455	2.32174	1.10961	1.15975	0.991021	0.840254	0.817434	0.782641	0.842125	0.769547	1.08043	2.17913	2.07478	1.0087	0.994783	1.75652	2.00348	1.68696	1.65565	1.62783	1.49565	1.84696	1.2	0.98087	1.37391	3.61391
	17	17		1.22343	1.1267	1.00545	1.15804	3.16894	3.18801	24.7139	2.12943	2.68256	3.34605	1.90191	1.20708	1.25886	1.28338	1.22752	2.42945	2.02575	1.33883	1.13079	1.32441	1.15757	1.04016	1.52214	4.85891	1.61895	2.99691	0.918641	1.28939	1.45211	2.36869
	18	18		0.85774	0.738114	0.760097	0.859553	1.06511	1.00409	1.55728	0.822884	1.06576	0.89506	0.816006	0.803039	0.714226	0.869127	1.16457	2.01318	2.50577	0.835255	1.38056	1.21746	3.23558	2.15815	3.02965	2.90774	3.486	1.82043	1.24547	1.0626	0.90939	2.95222
	19	19		0.973306	1.40965	1.08624	1.29877	4.10164	7.17864	12.7782	2.06468	1.77926	1.32957	2.9076	1.75051	1.16222	1.16632	2.52669	2.02124	2.24734	1.24431	1.05918	1.95448	1.13202	1.25948	1.16237	1.63885	1.52656	3.44461	1.4264	1.00455	0.998483	1.75114
	20	20		1.329	1.0205	1.325	1.851	1.987	5.455	1.125	1.831	1.814	1.917	1.697	1.087	1.316	1.646	1.022	2.44318	2.82955	1.01136	2.14773	2.625	1.57955	1.03409	1.125	12.9091	1.36364	1.61364	0.977273	1.03409	1.52273	1
	21	21		1.489	1.088	1.147	1.197	4.79	2.568	1.8979	1.984	1.847	1.7984	1.02478	1.3878	1.047	1.2178	1.11447	2.94737	2.74899	1.19028	1.46559	1.25506	0.987854	1.82996	1.27935	1.03644	1.98381	2.34818	1.34413	1.1498	1.25506	1.21457
	22	22		1.79289	1.46345	0.468266	0.757398	0.790105	0.822468	1.28638	0.655342	0.55039	0.764495	0.694361	0.544597	0.518852	0.481272	0.562802	2.1	1.9	1.02703	1.02703	1.41441	2.81081	0.828829	1.6036	1.40541	3.81081	3.77477	1.81982	1.02703	1.24324	1.00901
Diseased	23	23		1.13578	2.37935	1.90516	0.955338	7.67508	17.8904	10.3736	2.8629	2.58702	3.0226	2.95989	1.80265	2.66207	1.33745	0.891913	2.62832	3.83628	2.72566	2.19912	2.54425	2.59292	1.4823	4.68584	2.06195	4.9469	4.93363	1.89381	3.15044	2.07965	1.93363
	24	24		1.84608	3.3174	0.912636	4.27728	13.1957	14.1423	23.2463	2.44676	3.89126	1.34739	2.11755	1.91151	1.29021	1.13311	0.988189	1.44318	1.82955	0.85347	1.31105	1.11568	1.66581	1.23907	1.35733	21.0026	1.54756	1.90231	1.04884	1.24936	1.1671	1.60925
	25	25		1.17242	1.05191	0.80011	0.941102	1.36796	1.28482	2.09211	1.00186	1.24822	1.07294	1.28119	0.896779	0.781701	1.15466	1.2613	1.23984	1.66667	1.07724	1.72358	1.28862	1.33333	1.65447	3.86992	1.5935	4.12602	3.30894	1.28862	1.43496	1.5813	1.12602
	26	26		2.07747	2.99192	1.21421	2.36511	9.82183	14.9306	23.4948	3.83193	1.54294	3.65342	4.12462	2.64163	2.98518	1.26271	1.84877	1.51449	2.01449	1.01449	0.92029	3.15942	1.36957	1.01449	2.03623	1.86957	2.36957	2.2029	1.80435	0.898551	2.15942	1.66667
	27	27		0.494649	0.627568	0.746575	0.896939	2.80597	5.85285	10.1116	1.39309	6.15422	0.949379	0.950235	1.01723	0.915133	0.647902	0.66631	1.04255	1.19149	0.978723	1.23404	0.957447	0.957447	1.17021	2.25316	1.91139	2.77215	3.01266	2.68354	1.37975	2.53165	3.56962
	28	28		0.735577	1.08082	1	1.15891	2.44958	6.41034	9.92542	1.5165	5.40372	1.59654	1.21713	0.923337	0.782744	0.878378	0.838358	1.04255	1.19149	0.978723	1.23404	0.957447	0.957447	1.17021	1	14.1489	1.14894	1.6383	1.06383	1.08511	1.14894	1.04255
	29	29		1.59603	1.8864	1.35524	1.04844	6.26884	16.204	18.7484	3.53286	5.40992	2.93966	1.88754	1.60397	1.51615	1.10198	0.90255	1.3	1.86667	1.1	1.26667	1.13333	1	1.2	1.4	1.46667	2.33333	1.43333	1.13333	1.03333	1.13333	1.03333
	30	30		1.00128	2.1444	1.19489	1.11843	5.76807	7.59234	5.53614	2.42639	2.38859	2.34176	1.84555	1.59915	1.16135	1.25619	1.03533	1.35664	1.72028	1.06294	0.895105	0.881119	0.895105	1.34266	1.41259	2.64336	2.78322	1.67832	1.03497	0.965035	0.881119	0.993007
	31	31		1.00035	1.48165	1.1383	0.964164	2.69647	2.47474	6.65536	2.11919	1.55137	1.47993	1.58631	1.24577	1.35433	1.06374	1.42804	1.49515	2.16505	1.51456	1.93204	3.47573	2.24272	0.92233	3.61165	2.16505	3.6699	2.49515	3.8835	1.59223	2.1165	1.94175
	32	32		0.759347	0.961557	0.90551	0.886574	1.61591	2.51673	3.94729	1.85882	1.29294	0.999894	1.2937	0.880741	1.13372	0.789568	1.11283	0.189781	0.676399	0.510949	0.596107	0.912409	0.520681	0.218978	0.391727	0.596107	1.10462	1.6326	0.430657	0.50365	0.93674	0.673966
	33	33		0.533043	0.584676	0.783935	0.657593	1.52533	2.76885	1.91198	0.798321	1.32406	1.06301	0.941401	0.645079	0.88803	0.778293	0.785486	1.6	2.4	1.25106	1.11489	1.31064	1.17447	1.32766	3.00426	4.08511	1.46383	2.4766	1.44681	1.1234	1.00426	1.40426
	34	34		0.533524	1.24978	0.631001	0.815085	1.33087	3.32993	3.7497	0.862679	1.24723	1.24645	1.12869	0.701378	0.822211	0.691027	0.652224	0.994413	1.67598	1.19553	1.17318	2.27374	1.31285	0.96648	1.32961	2.67598	4.44693	3.25698	1.05028	0.905028	1.3352	0.955307
	35	35		0.848628	1.63135	1.16371	3.81778	12.574	6.99987	21.5591	2.83944	2.57057	5.6366	9.73165	1.15662	1.23697	1.03322	1.24537	0.753247	0.922078	0.837662	0.818182	0.811688	0.688312	0.857143	0.668831	1.07792	1.05844	1.01299	0.701299	0.785714	0.707792	0.831169
	36	36		1.32663	1.39849	1.13199	1.10821	10.1025	24.8253	8.63417	2.46147	1.22496	4.20854	2.78961	1.54188	1.5995	1.26348	1.05997	1.54015	2.59124	1.51095	1.0438	1.45255	1.0219	0.89781	1.67153	1.85401	2.74453	3.71533	1.16788	1.22628	1.71533	1.47445
	37	37		0.509274	0.63092	0.727691	0.772507	0.761886	1.05346	1.11887	0.541415	0.896044	0.599789	0.7292	0.557724	0.667112	0.767272	0.796511	1	1.97196	0.934579	1.14953	1	1.18224	1.2757	1.8785	2.31308	2.54673	1.92056	1.56542	0.831776	0.827103	0.616822
	38	38		0.367655	0.530641	1.17239	0.524156	2.15265	2.35559	1.7949	0.735202	0.777678	0.831754	0.98876	0.773138	0.623086	0.890766	0.83914	1.33333	1.78125	0.895833	1.11458	1.11458	1.34896	1.01562	1.56771	1.78646	1.80729	2.125	1.39062	1.13021	2.08854	1.28646
	39	39		0.701279	0.476659	0.719185	0.78721	1.22606	1.68721	7.32638	1.81287	1.18913	0.892246	0.790328	0.558193	0.88713	0.852118	1.11431	0.196576	0.485919	1.28548	0.889012	0.6582	1.05356	0.314743	0.292656	0.548868	0.580895	0.601877	0.376588	0.398675	1.0116	0.823854
	40	40		0.724788	0.98021	1.15679	1.96139	4.37171	5.23808	3.08073	1.92773	1.13631	1.32783	1.36288	1.01461	1.55532	2.303	5.5243	1.3375	0.8125	1.0625	1.25625	0.75625	1.6625	0.925	3.99375	2.60625	2.5125	1.01875	0.99375	1.2	1.3125	1.33125
	41	41		0.737366	0.840478	1.06717	1.16061	0.90022	1.43614	1.78305	0.83054	0.752833	0.707007	1.12674	0.84684	0.820301	0.652392	0.995462	1.45432	1.12653	1.14411	1.20126	1.21444	0.956986	0.919309	1.573	1.81287	1.41036	2.4471	1.45243	1.05306	1.05432	0.648038
	42	42		0.636541	0.650797	0.777571	0.9036	0.884986	0.907038	1.35174	0.521023	0.97002	0.679507	0.777002	0.531075	0.916148	0.750788	0.988919	0.736695	1.12045	1.09524	1.03361	1.13725	1.13165	0.613445	0.823529	1.12885	1.88796	1.81232	0.492997	2.05882	0.963585	0.943978
	43	43		0.479322	0.724198	0.918862	1.22725	1.33701	2.9939	1.7116	1.00363	1.0609	1.50789	0.969777	0.784981	1.10312	0.732379	1.17099	1.03704	1.04139	0.849673	0.923747	0.923747	0.906318	0.880174	1.1329	1.03268	1.29412	1.26797	1.18083	1.00654	1.06754	0.997821
	44	44		0.523953	0.777859	0.928692	1.12185	2.67258	3.10293	5.93588	1.31406	0.800675	1.16536	1.61213	0.767222	1.1903	0.795466	1.13667	1.00427	2.61166	0.773826	1.08962	1.25462	1.19203	0.859175	1.33144	1.43385	1.77809	1.53058	1.00142	0.881935	0.907539	1.07824
	45	45		1.31384	1.86933	0.918663	1.09625	2.96281	6.08316	4.80152	1.71574	1.63732	2.70137	2.67618	2.78819	1.45824	1.04706	1.12312	1.85366	1.82927	1.07317	1.09756	1.04878	1.17073	1.04878	1.58537	1.78049	2.19512	1.58537	6.41463	1.36585	0.853659	1.12195
	46	46		1.15905	1.52658	1.7659	1.04813	5.17507	7.08078	9.88573	2.54955	5.01243	2.76558	4.29537	1.21138	3.72767	1.11237	0.725456	0.785137	0.692515	0.47496	0.410339	0.375875	0.556812	0.492192	0.562197	0.662359	1.33656	1.13086	0.408185	1.00592	0.302639	0.600969
	47	47		1.24141	2.59995	1.03309	1.38337	7.86076	22.0457	14.7464	2.24386	1.91932	4.82223	2.2832	1.04977	1.44719	1.33533	0.838365	0.865248	1.39007	0.907801	0.93617	0.992908	0.780142	0.879433	0.921986	1.70213	0.964539	1.7305	0.737589	1.03546	0.851064	1.02128
	48	48		1.92999	6.44314	1.11052	2.85785	17.4545	41.0174	37.0441	4.699	3.61905	3.43141	5.60732	2.24591	1.59701	2.07711	1.37918	1.80095	2.40758	0.890995	1.44076	1.31754	1.6019	1.89573	1.59242	1.99052	1.64929	2.66351	1.89573	0.909953	1.57346	1.95261
	49	49		0.772166	0.661105	0.808745	0.923571	1.55734	2.23795	2.66851	0.671287	0.850286	0.935721	0.701405	0.641597	0.759289	0.69948	0.97739	1.46588	3.07418	2.10682	1.05638	2.05935	2.41543	0.818991	1.32938	1.40059	4.73591	5.09792	1.44807	1.63205	1.727	1.33531
	50	50		0.776843	0.671393	0.756075	0.999566	0.746514	0.842869	0.949535	0.486738	0.630753	0.778808	0.657459	0.539082	0.660683	0.48782	1.71366	0.767851	1.22318	0.726457	1.22939	1.58399	1.57365	0.282856	1.14315	1.19972	1.84822	1.83236	1.0169	1.28872	0.913418	0.670576
	51	51		0.623887	1.58798	0.913214	1.04072	5.3735	11.5379	5.58625	2.06304	1.30286	1.00689	2.57485	1.11409	1.07076	1.45957	1.44592	1.06349	2.85714	0.936508	1.30159	1.30159	0.904762	1.66667	1.63492	2.03175	0.952381	1.66667	1.65079	1.1746	0.920635	2.11111
	52	52		1.70638	0.918468	0.91352	1.18149	4.80405	7.5032	5.19534	1.86815	1.39784	1.897	1.80215	0.753959	0.711708	2.0319	1.50403	1.21909	1.04121	0.958785	1.23644	2.51627	1.50542	0.347072	1.60954	1.18004	1.87419	1.54447	0.984816	0.698482	1.47072	2.77657
	53	53		1.18954	1.76896	0.869017	0.770327	3.35501	3.5355	3.598	1.58408	1.34602	2.44761	1.59033	1.60524	1.32014	0.789298	0.778003	1.29066	2.96194	2.43599	1.40484	2.35294	2.01038	0.366782	1.54671	1.40484	2.49135	1.92734	1.03114	1.70934	3.06574	2.03806
	54	54		0.449499	0.607105	0.6662	0.964728	1.3831	1.98054	2.16956	0.662925	1.09031	1.2597	0.931555	0.645625	0.808297	0.632719	0.808129	0.717557	0.864122	0.644275	0.757252	1.07481	0.59542	0.433588	0.644275	0.690076	2.43664	1.15115	0.720611	0.912977	0.745038	0.671756
	55	55		0.871495	1.85637	1.01331	1.17081	2.58371	2.21896	4.81567	1.52005	1.44247	2.19477	1.99445	1.06193	1.61869	1.0407	0.951328	1.6962	1.8481	1.39241	1.79747	1.36709	1.24051	1.36709	1.16456	1.82278	3.24051	2.27848	1.08861	2.48101	1.79747	1.24051
	56	56		0.72564	0.882282	0.78785	0.746606	2.95308	9.96606	4.04365	1.2314	1.16661	1.5946	1.641	1.02191	0.972332	1.43693	1.29533	0.701835	1.18349	0.720183	1.62844	1.8211	1.84404	0.637615	0.880734	0.972477	2.9633	3.49541	0.862385	0.738532	1.91284	2.23853
	57	57		1.31292	4.52605	1.30719	0.997892	3.00441	8.45538	6.61661	2.67391	2.53804	2.4887	4.04801	1.47369	3.06145	1.1397	1.09577	2.06803	7.60091	0.956916	0.902494	2.87528	4.78458	1.3288	2.92971	1.82766	2.82086	8.89796	2.02268	1.65986	1.05669	1.27438
	58	58		1.63329	1.16424	1.28889	1.30382	3.58908	5.03944	9.77798	2.69348	2.52747	1.19636	1.12373	1.34802	1.66783	1.30666	1.17817	1.09827	0.928709	0.897881	0.955684	1.06358	0.99422	1.08285	1.27553	1.47592	2.6474	1.99615	1.10212	4.8131	1.04046	1.16763
	59	59		0.791495	0.716517	1.93833	1.20286	3.96856	4.82939	14.9499	3.3123	2.20135	1.31533	1.52696	1.43606	2.18382	2.1171	0.870503	0.376543	0.329218	1.38889	1.10288	0.380658	0.415638	0.446502	1.05967	0.783951	0.483539	0.572016	1.09465	1.11317	2.1358	1.44239
	60	60		0.760206	0.875149	0.868807	0.933809	3.56243	4.82521	10.3813	2.89259	1.02973	1.80103	1.13199	1.05509	0.859294	0.875149	1.66865	1.02879	1.39091	1.06515	0.987879	1.06515	0.968182	0.70303	2.35303	1.10303	1.61515	1.8197	1.65606	1.07424	0.889394	0.956061
	61	61		0.81795	1.30444	0.9128	1.59816	3.4411	19.3677	15.4391	2.44263	1.86741	1.4207	2.47833	1.2718	1.31566	1.2871	1.08822	1.79235	1.27557	0.916472	0.868072	1.81889	1.40203	1.09133	1.15691	10.4934	2.00156	1.96097	2.47307	1.2662	2.02498	1.93286
	62	62		0.737656	0.987507	0.734087	1.4301	1.33135	4.87686	10.7769	3.37061	2.81023	1.31231	1.80131	1.4646	1.74063	0.830458	0.995836	0.821429	1.06888	0.778061	1.45663	1.05612	0.887755	1.69643	0.933673	12.3571	1.34949	1.56122	0.887755	1.47449	0.943878	0.954082
	63	63		0.907642	0.97846	0.950133	1.12541	2.33461	3.72263	9.3715	2.05134	2.31986	1.81233	1.28297	1.49543	1.07819	0.970788	1.18088	0.982172	0.862237	1.04295	1.29984	0.829822	0.835494	1.52431	1.19935	1.09643	0.808752	0.821718	1.06564	1.02269	0.876823	0.858995
	64	64		1.51253	1.56263	1.35545	1.0914	7.12119	12.0054	22.084	4.13406	1.56804	3.12661	2.58903	1.84022	1.82803	1.45024	1.49898	1.74254	1.97761	1.72015	1.11567	1.85821	1.58955	2.63806	1.58209	2.56343	3.41791	2.00373	1.5709	1.38806	1.70896	1.84328
	65	65		1.06996	1.2522	0.778366	1.14403	4.43151	10.6925	10.2316	3.699	1.76132	3.36978	1.53439	2.39153	1.04292	32.8195	50.5091	1.31802	0.884749	0.97227	0.979203	0.988735	0.883016	1.57626	0.965338	2.07626	2.65165	1.54593	1.25303	1.15078	1.2721	1.7773
	66	66		0.913071	0.855119	0.89633	0.906632	4.1159	8.54089	2.14037	1.51449	1.25692	1.23245	1.23245	1.35222	1.04057	48.7972	61.0599	3.72342	1.45063	1.1019	1.01582	0.95	0.925949	1.37152	1.08418	1.9038	1.53797	2.2962	0.874684	0.979747	1.10886	1.29873
	67	67		1.58423	1.19165	0.942813	1.71716	6.56723	5.42349	15.2087	2.86708	2.15765	1.55178	1.8238	2.40958	0.970634	25.2751	53.5997	1.24873	0.454518	0.838652	1.41545	1.67283	1.47957	0.596779	1.24635	1.051	0.798986	2.04533	0.643305	0.783477	0.929615	1.45303
	68	68		1.0473	1.0397	0.917043	1.1015	2.31329	6.99786	11.3744	1.47516	1.74661	1.03874	0.808177	1.17186	1.0126	9.97623	16.4787	0.527108	0.56892	1.04084	0.790801	0.650314	0.74453	0.880557	0.521812	1.62453	0.594564	0.581742	0.736446	0.813101	1.11944	1.26272
	69	69		1.08347	0.987538	1.59557	1.48167	8.39748	14.5985	14.2175	2.40632	2.8435	2.56383	2.69352	1.63701	1.75105	20.9716	24.9287	0.903226	0.666199	1.60449	1.90042	1.2777	1.63675	0.325386	1.69705	1.02384	1.76718	1.69846	2.28892	1.14165	1.24965	1.20898
	70	70		0.705521	1.36215	0.879026	1.18558	4.99655	19.9521	15.0776	3.40395	1.75422	2.64877	1.38152	1.32975	1.48236	17.7391	31.3877	0.615623	0.890843	0.889809	1.16089	0.900155	1.72685	0.680807	0.964304	1.0926	1.07812	0.62597	0.624935	0.912571	0.781169	0.974651
	71	71		1.10016	1.10887	1.08655	1.19053	8.35819	31.399	8.36091	3.09635	2.42297	2.72292	1.26456	1.26783	1.67338	33.8819	49.3212	1.17047	1.77383	1.30537	1.17047	1.23289	1.02617	0.653691	1.51409	1.47919	1.15839	1.15302	1.03154	1.01074	1.29396	0.973826
Pandemic group IV - intensive care unit COVID-19 patients	1	72		11.9388	45.2812	1.31066	2.75057	19.8231	5.34921	36.0023	4.61224	1.9161	2.34921	2.0771	2.53741	1.45805	1.54875	2.47846	1.51214	1.47492	1.46521	1.22896	1.10194	1.22168	1.07524	1.54288	1.89968	1.16343	1.31311	0.976537	1.41019	1.55178	3.00809
	2	73		6.956	24.868	0.942192	1.82571	12.2537	2.47972	18.1795	2.37446	1.33391	1.74978	1.43572	1.30285	1.08369	1.522	1.39431	1.09984	1.17594	0.956628	1.12111	1.05483	1.32979	0.838789	1.06465	1.2234	1.17512	1.01555	0.828151	0.927987	2.53273	1.7946
	3	74		8.92791	31.5437	1.47583	5.21459	20.4987	20.0814	34.4784	3.6726	2.70908	2.33588	2.20526	2.24427	1.55216	2.03393	1.17048	1.07565	2.35233	0.800691	0.878756	1.01969	0.87323	1.17789	1.23661	1.5171	1.34301	1.41209	0.925043	1.06667	1.07772	1.04249
	4	75		0.80292	2.84023	0.81103	0.888889	3.34874	8.63828	10.3382	1.66099	2.63828	1.73074	1.03001	0.855637	0.825629	1.07948	1.15328	0.644687	6.95798	0.568159	0.694909	0.559617	0.646396	0.619064	0.545268	0.774513	0.649812	0.586607	0.529211	0.5726	1.04168	1.09327
	5	76		0.411486	19.3818	0.325676	3.04257	7.82635	5.6277	9.46892	2.10473	1.23446	1.19392	1.3277	1.70068	0.518919	1.07905	1.375	0.933291	1.33103	0.677785	0.921334	1.04846	0.94399	1.57583	1.83071	5.1523	1.67086	1.99937	1.40466	0.823789	1.17118	1.67716
	6	77		1.95399	11.4877	1.04908	2.83742	13.365	15.3098	20.6656	3.30982	6.68098	2.52761	2.77301	4.4908	1.96626	1.46933	1.28221	1.11523	1.12109	0.901367	1.09473	0.869141	0.921875	1.06445	0.964844	1.54102	1.04395	1.12695	0.878906	1.20508	1.5127	2.17383
	7	78		0.746677	5.92836	0.415066	0.796898	4.00886	5.43501	1.4099	1.44461	1.84786	0.819793	0.592319	1.11078	0.496307	1.0288	0.55096	1.24858	2.08889	0.793798	1.0615	0.873385	0.865116	0.982946	1.07804	1.06667	0.918863	0.876486	0.89509	0.843411	1.03152	1.01189
	8	79		0.694674	9.42536	0.425356	0.673668	6.80345	7.86497	1.34509	1.31283	1.80645	1.09902	0.91898	1.15604	0.677419	0.756939	1.19205	1.1959	2.18769	0.842051	1.06256	1.00821	1.10769	1.01026	1.47385	1.10359	1.02769	1.21744	0.904615	1.01026	1.14051	1.4041
	9	80		1.54954	10.4251	0.673963	2.15899	16.4712	16.7869	8.6947	3.42627	2.2212	2.71774	1.56912	1.3341	0.90553	0.959677	1.87097	1.2978	2.49175	0.916094	1.12242	0.942916	1.01994	0.955983	1.74759	24.4319	1.90853	1.40028	1.3652	1.05571	0.936726	1.09147
	10	81		1.64837	3.84718	1.03858	1.58605	5.8635	4.38279	2.77745	2.04006	1.87092	1.25668	1.30267	1.64095	1.13353	0.979228	0.939169	0.870025	1.07503	0.984149	1.09334	1.00247	1.15745	1.09827	1.17436	5.57098	1.4801	0.972173	1.33779	1.03769	1.00247	1.03205
	11	82		1.52562	36.9184	1.02846	1.52751	6.70019	7.72486	8.97154	2.12903	1.48387	5.63378	1.66983	3.0797	1.47818	1.24099	1.18596	1.17293	1.06767	0.842105	1.06767	1.03115	0.822771	1.12352	1.41568	1.18367	1.48443	1.25886	1.11063	0.95811	0.92159	1.0956
	12	83		9.78363	32.885	0.931774	1.42885	13.0546	18.4795	18.3197	4.32359	2.37817	2.62573	1.69396	1.7037	1.74464	1.20663	3.39571	2.29308	2.14493	1.17874	1.1562	1.60386	1.11111	1.65217	1.65539	2.74718	2.77617	1.52013	1.69726	1.30113	1.42995	1.12399
	13	84		1.10597	9.32624	0.572883	1.14299	2.35169	3.13744	5.97686	1.42989	1.0745	1.04026	0.893105	0.761684	0.667284	0.83665	0.73577	1.30738	1.47131	1.36475	1.47951	2.10246	1.83607	1.56557	1.62705	1.47131	1.7582	2.2541	1.37705	1.18852	1.27869	1.66803
	14	85		1.21263	2.9897	0.813328	0.837682	1.5378	1.41871	1.56564	1.07239	1.31406	1.19657	1.18614	1.24769	0.807172	1.0847	1.21798	1.9271	1.07132	0.998415	1.19493	1.01743	1.21078	1.13788	1.20444	1.26466	1.32488	1.27417	0.992076	1.13471	1.07448	1.09984
	15	86		1.21718	12.0932	1.20439	1.28297	5.03137	5.34755	3.79226	2.10052	2.1657	1.68565	1.74475	1.38897	2.30155	1.16844	1.25312	1.12951	0.985138	0.955414	1.21868	1.06582	1.1741	1.30786	1.57749	1.66879	2.41401	1.4862	1.24416	0.949045	1.81741	1.26539
	16	87	18 tfc, RA	1.90357	1.86757	1.01961	0.87946	3.85407	5.96721	5.98907	2.07329	1.45034	1.64963	1.3134	1.57506	1.10961	0.939891	0.891675	1.0516	0.914923	0.808926	0.769874	0.895397	0.803347	0.878661	0.981869	1.48675	1.05718	1.01813	0.825662	0.831241	0.817294	0.867503
	17	88	19 tfc, RA	1.57175	8.49028	1.11659	1.49626	2.53214	7.03139	6.75785	3.33782	2.82063	2.37818	1.93348	2.25187	1.30942	1.18087	1.07997	1.15877	1.00948	0.634281	1.297	0.661927	0.651659	1.54976	1.83175	1.81754	1.58294	1.05371	0.829384	0.665877	0.815956	0.796209
	18	89	167 pre-pandemic, healthy	1.67481	2.31719	1.09285	1.31497	5.57708	15.1311	9.30431	3.36384	2.55709	1.30342	1.54509	1.22168	1.9458	1.59307	1.59129	1.86839	1.26968	1.38065	1.37806	1.27226	1.02452	1.07613	1.13548	1.83484	1.09677	1.86323	1.09161	1.32129	1.07355	0.99871
	19	90	192 pre-pandemic, healthy	0.805468	1.13915	1.21732	1.01016	1.6919	1.95549	4.73537	1.01507	1.11742	1.15843	1.15528	1.04416	1.04206	1.2387	1.0694	1.00408	0.878912	0.846259	0.881633	0.840816	0.843537	0.778231	1.03401	0.889796	0.968707	0.97415	0.936054	0.865306	0.938776	0.90068
	20	91	197 pre-pandemic, healthy	1.38252	1.37254	1.07074	1.07795	3.65825	3.13786	5.30042	2.49209	1.0208	1.29098	1.69265	1.18225	3.32871	1.0896	0.961997	3.22367	1.03896	1.01587	0.992785	1.18615	1.09957	0.963925	1.60462	1.12266	1.39683	2.06638	1.09957	1.22078	1.25541	1.11977
	21	92	199 pre-pandemic, healthy	0.840781	5.77404	0.763292	1.07692	1.43524	2.32777	1.37274	0.933824	1.14536	1.06561	0.950792	0.87698	0.80345	0.913744	1.03535	2.06149	0.807443	0.959547	1.92718	0.624595	1.3835	0.661812	0.749191	3.00809	1.11812	0.966019	0.695793	0.60356	1.29935	0.843042
	22	93	205 pre-pandemic, healthy	1.04246	7.26892	0.749538	1.18092	5.68308	14.3569	5.12677	2.29538	1.49662	1.25169	0.954462	0.890462	0.849846	0.588308	0.695385	1.42222	1.02716	1.06667	1.55309	1.15556	1.27654	1.74074	1.37037	1.4321	0.935802	1.26173	1.11852	1.24691	1.08148	1.08642
	23	94	206 pre-pandemic, healthy	1.36959	3.18832	0.986318	1.84303	2.44701	1.44303	3.90149	1.17637	1.28731	0.925622	1.049	0.9699	1	1.26219	1.32537	1.44726	3.20427	0.971963	1.20694	1.0761	0.979973	1.19626	1.18024	1.08144	0.934579	0.977303	1.02804	0.963952	1.16689	1.2016
	24	95	1360 pre-pandemic, RA	7.08113	9.74139	0.939855	0.989212	2.8172	1.661	2.87365	1.08822	1.51914	1.17305	1.19137	1.26082	0.986257	1.02852	1.14349	1.15433	0.968778	0.813559	0.911686	0.952721	1.14541	1.14005	1.24353	3.22034	1.38091	1.07404	1.06512	0.96521	1.02765	1.24353
	25	96	1714 pre-pandemic, RA	1.0052	9.05054	0.864431	0.877185	4.52385	2.76051	7.71044	1.68635	1.31412	0.98394	1.03023	1.6273	0.970241	1.21871	1.06471	1.22727	1.24675	0.935065	0.941558	1.19156	1.06494	1.10714	1.35065	3.60714	1.25974	1.30519	1.19805	1.01299	1.14286	1.20455
	26	97	1785 pre-pandemic, RA	1.04626	0.815093	0.751563	0.89942	1.11956	0.918968	1.72531	0.940334	0.999318	0.747699	0.783271	0.864416	0.87169	0.806114	1.15672	1.24116	0.977492	1.14469	1.10611	0.974277	1.13183	1.26367	1.49518	1.81994	1.33119	0.948553	0.826367	1.01286	1.11254	2.52412
	27	98		1.22395	3.40456	1.00681	0.869083	1.7885	1.851	1.69238	1.17053	1.25847	1.07877	1.14654	1.34823	0.985736	1.22631	1.02535	1.15194	2.0212	1.03887	0.968198	0.915194	0.925795	0.964664	1.08481	1.22615	0.961131	0.954064	0.946996	1.08834	0.968198	0.996466
	28	99		1.20349	5.52381	1.22508	1.28392	2.38963	6.46899	6.04667	1.4164	1.25704	1.80783	0.947513	0.793545	1.04286	0.690582	1.04519	1.05405	1.81081	1.2973	1.18919	0.864865	0.797297	0.905405	1.18919	1.16216	2.82432	3.58108	0.986486	1.21622	1.12162	0.837838
	29	100		26.3912	35.4487	1.70571	1.47397	12.8312	13.4201	29.8561	3.90456	23.1656	3.7838	3.58279	1.87816	2.0094	1.24512	1.74295	0.696736	0.68724	0.446291	0.529377	0.347774	0.417804	0.892582	0.282493	0.719288	0.377448	0.424926	0.339466	0.460534	0.608902	1.11691
	30	101		0.888224	17.6271	0.967829	1.55439	6.19662	8.00688	11.4829	2.61529	1.51908	1.63609	2.33219	0.841538	2.18734	21.1752	21.5475	0.836879	1.19149	0.851064	1.07801	1.03546	0.865248	1.1773	0.865248	1.90071	1.16312	1.5461	0.907801	0.879433	0.666667	0.836879
	31	102		3.38701	11.6069	1.16327	1.34334	7.02486	9.4869	9.29295	1.98567	4.83068	1.46652	1.14311	1.22643	1.80918	1.26898	0.890034	1.21182	1.67488	1.19212	0.945813	0.926108	0.926108	0.945813	1.23153	6.29557	1.14286	1.10345	1.0936	1.10345	0.906404	0.837438
	32	103		6.29151	10.9306	1.16705	2.30211	6.86056	7.98401	3.97644	6.70588	1.74384	2.67727	1.6166	1.03913	1.55802	1.07868	1.26096	0.948357	1.48357	1.17371	1.01408	0.704225	0.741784	0.957746	20.3474	1.00469	2.29108	0.901408	0.638498	0.976526	0.901408	1.06103
	33	104		1.45324	7.95464	1.082	1.77913	6.96336	15.6731	6.68737	2.81472	2.0963	2.47104	1.65527	1.16539	1.64445	15.747	25.1888	1.87671	1.72603	0.958904	1	1.09589	0.835616	1.27397	1.71233	1.53425	2.24658	1.68493	1	1.12329	0.931507	0.739726
	34	105		0.656316	0.857265	0.881825	0.886579	1.04445	0.999105	1.07622	0.911822	0.910201	0.860655	0.913197	0.752638	0.733898	0.692783	0.798657	0.655556	10.8889	1.02222	0.877778	0.966667	0.833333	0.966667	0.822222	1.15556	2.11111	3.94444	0.688889	0.766667	0.733333	0.888889
	35	106		8.19765	38.536	1.05267	1.27787	14.2889	13.8042	6.3994	3.5697	2.26131	2.02606	1.59538	1.46213	2.97636	1.26484	1.1796	0.891304	3.8587	0.913043	0.891304	0.706522	0.641304	0.902174	0.847826	1.1413	1.02174	0.945652	0.782609	0.891304	0.684783	0.891304
	36	107		2.47056	14.2437	1.63539	1.44623	12.2138	18.1335	10.82	4.6555	1.77146	3.04623	2.86825	4.83939	2.36377	1.77967	1.95219	1.875	4.38889	1.73611	1.66667	1.625	1.16667	0.986111	4.63889	1.40278	3.30556	1.72222	4.36111	1.77778	1.22222	1.18056
	37	108		12.3615	19.5564	1.03631	1.80271	10.5187	12.8518	12.4558	2.20732	1.89377	2.68238	1.4981	1.57425	1.0122	1.0645	1.00786	0.695238	1.22857	0.752381	0.885714	1.08571	0.819048	0.92381	0.628571	1.17143	0.8	0.628571	0.609524	0.457143	0.847619	0.895238
	38	109		0.792949	7.62196	1.02835	1.02733	4.65803	6.99604	7.81164	1.44509	1.46998	1.60175	1.18023	0.722239	1.21823	0.774561	0.877578	0.540856	0.735409	0.815175	0.81323	0.527237	0.544747	1.04086	0.642023	0.933852	0.898833	0.694553	0.599222	0.651751	0.61284	0.846304
	39	110		0.991267	4.96889	0.822193	1.36663	4.24876	3.37074	7.69861	1.30133	1.63628	0.75381	0.926537	0.919687	1.04846	0.965923	1.08511	1.29412	2.72549	1.11765	1.03922	0.882353	0.882353	1.37255	0.921569	1.37255	1.05882	1.45098	1	0.960784	1.2549	1.01961
	40	111		0.558642	1.20702	1.02395	1.42517	6.03508	13.8518	7.90509	2.66367	9.32554	1.02665	1.37389	0.762397	1.1879	1.12493	1.1319	0.932203	1.28814	0.932203	1.0339	2.01695	0.949153	0.830508	4.01695	7.77966	1.45763	1.08475	0.915254	1.10169	0.915254	1
	41	112		1.11217	2.78407	1.08475	0.997119	4.02644	10.7925	11.4895	2.12644	1.92068	1.24492	1.28356	1.41746	1.67576	1.29119	1.04983	1.0102	2.27551	0.877551	1.16327	0.969388	1.0102	0.806122	1.09184	1.36735	0.969388	1.19388	0.979592	0.908163	1.19388	1.17347
	42	113		6.20968	10.3978	1.04021	1.08258	7.23606	18.3044	10.9118	3.5936	2.09122	1.1029	1.49978	1.26027	2.90143	1.30523	1.0722	11.9805	23.0146	1.17073	1.16098	10.1268	23.2683	19.5024	6.58537	3.2	1.64878	2.2439	2.36098	3.47317	1.58049	1.16098
	43	114		1.2489	2.05832	1.07747	1.15758	5.97054	16.0507	8.42828	3.31193	2.75582	2.29809	2.21031	1.62474	1.57172	1.67717	1.17938	1.125	2.25	1.0625	1.28125	1.9375	1.15625	1.09375	1.625	1.40625	2.78125	1.625	1.125	0.96875	1.5625	1.3125
	44	115		5.86681	25.4806	1.08007	2.31394	7.10417	19.0572	10.606	4.63802	1.68606	2.87458	2.75186	0.801649	1.35627	1.03853	1.06675	0.555556	27.43	1.14493	0.777778	2.6715	6.77295	0.478261	1.01449	11.1787	5.08213	11.7488	29.401	2.36715	13.8502	1.00483
	45	116		0.926567	0.98975	0.932199	0.860718	0.669084	0.985589	1.41895	0.70872	1.14397	0.469999	0.613276	0.99735	0.948412	1.14772	1.36314	0.774327	6.07453	0.608696	0.708075	0.47619	0.600414	0.881988	0.393375	1.23395	0.302277	0.480331	0.496894	0.708075	0.679089	0.99793
	46	117		0.829555	4.14099	0.91308	0.87356	3.82458	4.53037	2.58553	1.36768	3.74785	1.72554	1.21881	1.05261	0.96048	3.96363	7.45036	0.6875	3.04167	0.916667	0.854167	1.10417	1.04167	0.729167	0.8125	0.979167	0.875	0.958333	1.0625	0.895833	0.9375	0.958333
	47	118		0.841699	0.729851	0.828881	0.865634	3.53264	4.93574	5.28631	1.51858	1.53185	2.07714	2.0616	1.21842	0.828597	1.34156	7.17242	0.948518	0.795632	0.680187	0.876755	1.66927	0.627145	0.904836	1.06708	1.24805	1.66927	2.28081	1.04524	0.570983	0.926677	0.879875
	48	119		1.01371	5.09649	0.868842	1.27514	7.07509	14.3124	12.1677	2.23384	4.54037	1.79305	1.72283	1.18953	1.7888	1.3298	1.32166	1.04094	2.07018	1.12281	0.97076	0.736842	0.701754	0.912281	0.888889	1.06433	0.842105	1.28655	0.959064	0.842105	0.935673	1.30994
	49	120		4.95222	10.6373	1.02888	1.86912	4.43964	3.29153	7.42807	1.84033	1.54959	1.67835	1.83079	0.954694	1.39133	1.07834	1.01298	0.688	2.224	0.848	0.848	0.64	0.656	0.896	0.88	0.816	0.752	0.896	0.64	0.896	0.688	0.688
	50	121		2.14349	9.78635	1.02423	1.58769	9.21301	9.53571	16.1894	2.57781	6.16486	1.83642	1.38329	1.09471	3.99968	1.25861	1.73055	1.11628	7.39535	0.868217	1.0155	1.03876	0.868217	1.04651	0.953488	8.73643	0.689922	1.12403	0.620155	0.976744	1.03876	1.17054
	51	122		7.49568	10.9604	0.804365	1.17632	6.04914	2.9036	7.11179	2.70529	1.64249	1.27257	1.28466	1.08918	1.97676	1.03862	0.787879	0.972678	2.20765	0.95082	0.95082	0.622951	0.63388	0.688525	0.721311	1.33333	0.590164	1.08197	0.677596	0.808743	0.797814	0.765027
	52	123		6.55007	6.71516	0.938643	2.12189	6.73545	8.82338	11.7616	1.49838	1.85134	1.0528	1.19263	1.00821	1.47326	1.17883	1.58258	1.34694	1.7551	0.959184	1.20408	0.877551	1.12245	0.897959	1.08163	3.06122	1.16327	1.53061	0.918367	0.877551	1.12245	1.10204
	53	124		12.9731	12.8006	1.40335	1.00863	16.9427	5.82648	15.6438	3.58397	2.57636	2.76104	1.70269	1.47336	1.21563	0.958904	1.19533	1.26888	0.84686	0.818631	1.93931	0.848271	1.03035	0.952717	1.80663	1.4566	1.13338	1.35356	0.647848	1.12632	1.38462	1.52435
	54	125		1.14374	1.65439	0.924112	1.10561	5.77477	7.32336	8.7086	2.19626	1.66019	2.28056	1.47084	1.03495	1.27645	1.10654	1.1329	0.933333	2.08	1	1.32	1.13333	1.54667	0.826667	1.26667	1.33333	1.50667	1.10667	1	1.10667	0.866667	1.18667
	55	126		1.28784	14.7186	0.987426	0.865581	3.94678	24.4638	13.1198	1.4479	7.29642	0.957403	1.23794	1.1504	1.4171	1.3126	1.31377	1.16981	1.30189	0.830189	0.735849	0.698113	23.9811	0.660377	1.09434	5.18868	1.4717	1.18868	1.77358	0.867925	1.4717	1.01887
	56	127		5.11065	21.6848	1.08776	1.09539	10.7731	21.0895	14.2736	3.53097	3.0813	2.35104	5.62841	1.34605	4.172	2.70619	1.21632	2.07273	14.2545	0.945455	1.27273	1.63636	1.01818	1.12727	1.16364	7.27273	1.6	2.76364	1.05455	1.05455	0.981818	0.945455
	57	128		1.02983	1.25559	1.27838	1.16653	12.2183	31.1508	27.5452	5.98757	4.41715	2.58865	2.34258	0.969345	1.69263	1.28625	1.24772	0.707692	1.44615	1.10769	0.769231	0.861538	0.984615	0.707692	0.830769	1.07692	2.95385	1.01538	0.707692	0.676923	0.707692	1.29231
	58	129		5.6593	13.7179	0.790103	0.869398	2.97607	0.961671	3.95822	0.838775	1.35348	0.709592	0.77104	0.769621	1.26952	1.02576	1.05678	0.989899	1.57576	0.929293	1.27273	0.626263	0.888889	0.909091	0.828283	1.37374	0.787879	0.747475	2.0202	0.888889	1.17172	1.15152
	59	130		1.12612	1.10261	0.989163	1.08969	9.80816	15.507	16.8158	3.43325	1.45262	2.17016	1.38898	1.05326	1.27692	2.18077	1.37791	1.19565	1.63043	0.934783	1	1	1.02174	0.913043	0.869565	1.23913	0.934783	1.21739	0.847826	0.891304	1.15217	0.913043
	60	131		3.55644	6.70075	0.869852	1.57818	4.45897	2.43598	2.12599	1.39194	2.07256	1.11946	0.917811	0.830465	1.29701	1.14307	1.15313	1.16364	1.63636	0.909091	1.12727	1.03636	0.890909	0.981818	0.890909	1.70909	1.05455	1	0.672727	0.963636	0.945455	1.03636
	61	132		3.19943	14.4683	1.04774	0.992462	6.52356	2.88568	1.98147	1.57569	3.33354	1.12657	1.19943	1.03361	1.04899	0.81407	0.837312	1	1.65116	0.790698	0.860465	0.790698	0.837209	0.604651	0.674419	5.25581	0.651163	0.813953	0.674419	0.860465	0.744186	0.953488
	62	133		0.936206	9.89472	0.843262	0.971018	4.22864	6.19856	3.91297	2.14668	1.03101	1.02932	0.881284	0.822476	1.0158	0.803211	1.08695	1.00457	1.56164	0.684932	0.547945	0.657534	0.913242	0.894977	0.90411	1.31507	0.721461	0.694064	0.593607	0.520548	0.83105	0.757991
	63	134		5.12469	26.2854	0.907361	1.22233	8.14722	6.64547	24.3801	3.30696	1.96395	2.36905	3.3365	0.907862	2.03555	1.88783	1.07011	0.736842	0.776316	0.828947	0.907895	0.684211	1.38158	0.539474	0.447368	0.894737	0.5	0.526316	0.552632	0.578947	0.894737	0.75
	64	135		1.07149	0.618866	0.721904	0.752178	1.6502	4.50744	4.78139	0.86382	1.09688	0.584024	0.624389	0.702358	0.925112	0.892819	0.939877	2.74468	0.93617	0.93617	1.08511	0.829787	0.893617	1.23404	0.829787	0.914894	0.93617	1.14894	0.87234	0.851064	1.19149	1.23404
	65	136		0.808927	1.38734	0.896362	1.07001	8.17365	12.7906	17.2015	3.14338	3.33598	1.25589	1.63987	1.80984	2.57536	0.927545	2.24885	0.643357	0.937063	0.629371	0.979021	0.405594	0.587413	0.643357	0.363636	2.39161	0.629371	0.48951	0.447552	0.475524	0.937063	0.839161
	66	137		0.926535	1.59074	1.05871	1.26266	8.92721	29.4109	10.7628	3.50688	3.14056	2.0624	1.47669	1.99597	1.12311	0.993626	0.808454	1.02128	1.48936	0.978723	0.93617	1.02128	0.978723	1.02128	1.10638	1.44681	1.19149	1.02128	1.02128	0.851064	0.93617	0.893617
	67	138		0.661903	1.80331	1.00226	1.23731	3.02219	5.17375	15.2636	2.28056	1.65965	1.38247	1.35464	0.779992	1.34223	0.959759	0.907108	0.769231	1.30769	2.73077	1.07692	1.26923	2.03846	0.769231	0.730769	2.42308	0.692308	0.884615	0.884615	0.961538	3.26923	1.15385
	68	139		0.813751	0.979985	0.613904	0.608403	5.64125	17.0426	19.4662	2.86264	2.44309	2.11154	1.23514	0.872727	1.09488	1.30451	1.60458	2.64516	0.903226	0.83871	0.903226	0.741935	1.35484	0.967742	1.12903	0.83871	1.6129	2.74194	1.03226	1.58065	1.32258	2.06452
	69	140		7.8237	23.3583	1.91678	1.77198	16.3573	23.3724	21.2647	3.60461	3.45322	2.63376	1.58533	1.2614	2.76164	1.64269	1.64786	1.20312	1.71875	1.5625	1.23438	0.84375	1.03125	1.14062	1.40625	2.03125	6.17188	1.125	1.23437	1.46875	1.1875	1.21875
	70	141		1.23906	16.2489	1.1039	2.05865	8.12563	14.2292	5.97469	4.13486	1.69157	2.38166	2.58827	1.62727	2.69783	1.3641	1.15421	0.785388	1.379	1.00457	1.15068	0.83105	0.931507	0.949772	1.50685	2.19178	1.65297	1.49772	1.18721	0.913242	0.821918	0.812785
	71	142		1.17386	1.51974	1.01362	1.19372	11.4786	27.5747	3.85823	3.84946	2.30709	1.80466	1.90349	1.48326	2.01016	1.23066	0.994689	1.41573	2.11236	1.07865	1.07865	0.94382	1.14607	1.10112	1.05618	1.66292	0.966292	1.05618	0.876404	1.05618	0.876404	0.831461
	72	143		1.35303	5.59654	0.82757	0.826129	8.1806	13.5533	9.17099	2.94524	2.22046	2.56148	1.75937	1.38232	2.07349	1.2853	1.22238	1.44304	1.59494	0.810127	0.911392	1.18987	1.36709	1.26582	1.24051	1.34177	1.01266	1.51899	1.34177	1.03797	1.34177	1.24051
	73	144		2.49944	19.7503	1.44457	1.80582	20.6914	30.3764	19.5019	3.31304	3.15619	3.73784	2.19862	1.77872	1.97245	1.56898	1.27483	2.58065	4.41935	2.32258	1.48387	1.45161	1.70968	1.77419	1.45161	2.54839	1.90323	1.74194	1.96774	1.51613	1.67742	1.3871
	74	145		1.16641	1.24283	1.19384	1.23415	3.67362	5.2014	12.0059	1.92666	1.10595	1.89307	2.43191	1.58824	2.35297	1.35535	1.09335	1.04	1.84	1.04	1.16	1.24	1.16	1.68	2	1.72	1.36	4.12	1.68	1.16	1.52	1.44
	75	146		1.55121	4.05799	0.774976	1.24204	9.15033	19.023	19.5455	2.73842	11.7999	2.15128	1.80681	1.92877	3.88371	1.30255	1.42389	0.695	0.58	0.84	0.99	1.92	0.895	1.01	0.73	1.275	0.585	0.63	0.625	0.97	1.31	1.3
	76	147		10.8329	12.0271	1.05346	1.14808	6.57334	12.7974	24.3788	2.38199	8.57017	2.16145	1.32642	1.03588	2.24833	1.07844	1.03869	1.2549	1.33333	1.37255	1.33333	0.862745	1.09804	1.31373	0.901961	2.29412	1.11765	1.29412	0.980392	1.45098	1.35294	1.37255
	77	148		1.20106	1.52832	1.1315	1.47864	10.8473	18.5267	13.0222	6.06558	2.94733	3.08314	2.27161	1.41968	1.73104	1.51838	1.32759	2.04651	2.18605	1.34884	1.67442	1.30233	1.25581	1.62791	1.5814	2.37209	1.5814	1.86047	1.95349	1.44186	1.67442	1.67442
	78	149		1.32679	1.69986	0.974287	1.10706	7.25339	24.7761	13.043	2.56849	1.85273	1.41421	1.70453	1.97148	4.42076	1.14586	2.04395	1.70588	2.23529	2.41176	1.58824	1.29412	2	2.70588	1.70588	2	3.23529	1.94118	3.58824	2.58824	1.41176	1.41176
	79	150		2.3667	10.0835	0.98745	2.44322	7.98143	13.5135	8.96011	1.89736	1.638	1.29109	0.97888	2.2112	1.21212	1.04173	1.26987	4.47799	18.5283	1.78616	0.918239	1.58491	2.60377	1.24528	2.25157	2.47799	1.69811	1.71069	5.71069	0.880503	1.35849	2.18868
	80	151		0.777217	0.444013	0.563843	0.759711	0.495417	0.674216	0.994278	0.531012	0.555308	0.454973	0.38873	0.317977	0.514282	0.68503	0.994375	1.68831	2.31169	0.961039	1.06494	0.675325	0.571429	2.12987	0.909091	8.38961	0.649351	0.701299	0.883117	1.2987	0.961039	0.857143
	81	152		1.12326	0.928007	1.12711	1.57189	4.32002	18.6657	26.3807	1.55437	1.5659	1.56334	1.08097	0.863063	1.42448	2.29652	1.04721	0.712121	0.560606	1.07576	1.30303	0.681818	0.787879	1.0303	0.545455	0.833333	0.5	0.590909	0.560606	0.833333	1.43939	1.33333
	82	153		5.27269	13.5876	1.09422	2.06368	18.9881	29.2688	17.5997	5.33507	5.25623	2.90232	6.2768	1.75872	4.43881	1.799	1.6162	1.32143	1.39286	0.964286	1.41667	1.30952	1.2619	1.11905	2.45238	1.86905	1.7381	2.22619	1.34524	1.33333	1.11905	1.22619
	83	154		1.14015	14.3887	1.43478	1.3509	10.0752	6.52583	29.1606	5.01535	5.77647	2.61176	3.00153	1.69514	2.61944	1.40921	1.289	1.10843	1.46988	1.27711	0.963855	1.22892	1.08434	1.08434	1.49398	2.28916	2.62651	2.14458	1.10843	3.18072	1.39759	1.10843
	84	155		1.46272	0.99965	1.29611	1.30312	4.78999	6.15821	6.91005	1.43472	2.0588	1.56353	1.29961	0.834442	1.49947	1.14911	1.28071	2.05263	1.17544	1.38596	1.07018	0.508772	0.491228	1.66667	1.15789	2.73684	0.684211	0.877193	1	0.807018	0.807018	1.14035
	85	156		1.907	11.5987	0.953502	1.43398	8.60563	8.9225	31.1831	4.53904	3.51148	1.62227	1.36452	1.16762	1.97302	1.45924	1.09931	2	1.776	1.216	1.44	0.896	0.688	0.72	2.08	1.488	0.992	0.848	1.568	1.28	0.752	0.736
	86	157		0.904609	0.978104	1.22033	1.52167	9.75808	4.50191	12.0263	2.88409	1.66743	1.73787	2.06645	2.13076	3.31312	1.26596	1.34221	0.705882	1.41176	1.12941	1.15294	0.894118	0.847059	0.752941	0.964706	1.05882	1.08235	1.76471	0.752941	0.941176	0.941176	1.10588
Pandemic group III –patients with type I autoimmune polyglandular syndrome	1	158		1.03959	1.24161	1.03467	0.879061	1.73246	2.86923	10.8075	1.64728	1.73847	1.79034	1.8777	2.32924	1.14442	25.9492	12.2528	1.09827	0.928709	0.897881	0.955684	1.06358	0.99422	1.08285	1.27553	1.47592	2.6474	1.99615	1.10212	4.8131	1.04046	1.16763
	2	159		0.707277	0.497515	1.06614	0.809991	1.21269	3.12935	6.31706	0.77074	1.19613	0.645597	0.524532	0.616032	0.869377	9.88174	13.9253	1.03346	1.08922	0.959108	1.03717	1	0.918216	1.02974	0.97026	2.66543	0.973978	1.17844	1.62082	0.98513	1.00743	1.01487
	3	160		1.81938	2.5156	0.699507	0.801314	3.11877	1.69896	7.64641	2.14669	1.44718	1.30706	1.06185	1.40339	0.761905	5.43733	31.8577	1.32471	0.615265	0.940233	0.927814	1.31384	0.51022	0.825356	0.727555	1.48305	1.55653	1.89288	1.25951	0.746701	0.805692	1.50479
	4	161		0.561535	0.836879	0.836879	0.9466	1.88277	8.21277	4.49103	1.17522	0.827701	1.00542	0.584063	1.15227	0.730496	10.3421	29.0204	1.11498	1.05127	0.883026	1.08014	1.9104	2.15829	0.91787	1.44052	1.71628	1.66252	1.1787	1.03036	1.0214	1.93927	1.63763
	5	162		2.67638	1.99569	1.14563	1.04854	5.85868	12.9978	13.9698	2.63215	1.84682	3.01942	1.55771	2.30852	0.891046	26.9644	37.383	11.3538	1.85005	0.729286	1.31203	1.62599	1.26986	1.72652	2.63046	1.63876	3.38403	1.70607	4.24281	2.19382	0.986581	0.666241
	6	163		1.88192	4.00814	1.23941	1.17264	3.78909	4.72313	1.82573	1.56189	1.5513	1.18811	1.37215	2.00896	1.21661	31.4984	31.6653	3.11126	1.15323	0.721519	0.810793	0.728847	0.654231	1.08461	1.004	3.35443	1.07795	1.58028	1.04197	1.09127	0.62958	0.718854
	7	164		7.09974	4.28074	1.11768	3.76887	18.6227	38.9562	8.5657	3.93351	2.45805	2.73984	1.3942	1.32032	1.89235	14.9963	57.467	0.916488	1.11635	1.09921	1.20485	1.83298	0.957887	0.965025	1.14204	1.81585	1.3419	1.22912	0.917916	0.889365	1.08066	1.54033
	8	165		2.82489	1.32125	1.01194	1.07688	1.38399	1.4978	1.8955	1.00649	1.45027	0.906244	0.874502	0.801536	0.931864	3.27005	3.52582	0.894376	1.57819	1.02743	1.0775	0.886831	0.919067	0.997257	1.11728	2.25034	1.18861	1.2716	0.99177	1.0192	0.949246	0.930041
	9	166		3.35137	7.86662	1.04954	1.10061	22.673	30.4825	16.1966	3.40549	4.62805	3.13567	2.40396	1.43598	0.992378	38.2005	48.0884	0.841513	1.48234	1.16786	1.19225	1.30853	0.96155	0.389497	1.31729	2.47515	1.41607	1.70803	1.13098	0.844639	1.1191	0.867771
Pandemic group II – vaccinated individuals and COVID-19 recovered patients	1	167		2.20142	1.00583	1.26032	1.91301	2.31094	4.89087	8.2066	1.20233	2.03702	0.805437	0.703172	0.807249	1.34395	1.0967	1.18809	1.32068	1.10436	1.35863	1.27894	1.20683	1.0778	1.36622	1.27135	4.14801	1.1537	1.14231	1.28653	1.16888	1.074	1.10436
	2	168		6.69568	1.02253	n/a	n/a	2.57831	3.25146	1.81811	1.34169	n/a	1.43192	1.35443	1.17595	n/a	1.2	1.47324	n/a	n/a	n/a	n/a	n/a	n/a	n/a	n/a	n/a	n/a	n/a	n/a	n/a	n/a	n/a
	3	169		7.11766	0.92345	n/a	n/a	6.21557	8.82958	5.151	2.49005	n/a	1.56886	1.50024	0.977504	n/a	0.9	4.15731	n/a	n/a	n/a	n/a	n/a	n/a	n/a	n/a	n/a	n/a	n/a	n/a	n/a	n/a	n/a
	4	170		8.71911	0.988389	n/a	n/a	3.61599	1.81653	2.13733	1.63891	n/a	1.6446	1.45898	1.21815	n/a	1.1	1.35194	n/a	n/a	n/a	n/a	n/a	n/a	n/a	n/a	n/a	n/a	n/a	n/a	n/a	n/a	n/a
	5	171		19.2199	4.4558	n/a	n/a	2.31672	2.50356	1.88605	1.93465	n/a	1.77545	1.11605	2.87306	n/a	0.803519	0.689568	n/a	n/a	n/a	n/a	n/a	n/a	n/a	n/a	n/a	n/a	n/a	n/a	n/a	n/a	n/a
	6	172		3.21032	8.29403	n/a	n/a	3.24992	2.48725	1.60396	1.68497	n/a	1.20792	1.25893	1.82478	n/a	1.24932	1.26013	n/a	n/a	n/a	n/a	n/a	n/a	n/a	n/a	n/a	n/a	n/a	n/a	n/a	n/a	n/a
	7	173		2.65181	2.598	n/a	n/a	1.91238	4.73251	1.9362	2.0761	n/a	1.28901	1.05919	1.17602	n/a	0.860108	0.809377	n/a	n/a	n/a	n/a	n/a	n/a	n/a	n/a	n/a	n/a	n/a	n/a	n/a	n/a	n/a
	8	174		6.21933	13.2723	n/a	n/a	5.81089	2.19291	2.85945	1.46631	n/a	1.53321	1.4819	1.09322	n/a	1.09322	1.1	n/a	n/a	n/a	n/a	n/a	n/a	n/a	n/a	n/a	n/a	n/a	n/a	n/a	n/a	n/a
	9	175		12.8006	12.9731	1.00863	1.40335	5.82648	16.9427	15.6438	3.58397	2.57636	2.76104	1.70269	1.47336	1.21563	1.19533	0.958904	1.25206	1.01483	0.892916	1.08731	0.919275	0.850082	1.0346	1.10708	2.42504	0.958814	0.985173	0.958814	0.932455	0.955519	0.978583
Pandemic group I – convalescent plasma donors	1	176		1.06292	1.17424	n/a	n/a	2.13848	4.35063	4.73729	2.84378	n/a	2.06507	2.32401	1.09626	n/a	1.15542	1.0933	1.01956	0.897583	n/a	n/a	0.802071	0.752589	0.972382	0.899885	n/a	1.16226	1.28654	0.887227	n/a	0.828539	0.837745
	2	177		7.81035	11.7089	n/a	n/a	7.89	7.69101	1.19185	3.62018	n/a	1.49384	1.6	0.868336	n/a	1	0.9	0.926533	2.01029	n/a	n/a	0.510997	0.421463	0.533458	0.644829	n/a	0.72126	1.72516	0.666355	n/a	0.437685	0.458587
	3	178		1.49724	3.56371	n/a	n/a	2.98928	3.5033	2.1232	3.82137	n/a	1.6	2.00931	0.603443	n/a	0.7	0.881048	0.546102	0.549861	n/a	n/a	0.505936	0.504947	0.533439	0.498219	n/a	0.608627	1.73546	0.588247	n/a	0.536803	0.752078
	4	179		1.05455	1.12784	n/a	n/a	9.62614	11.0483	10.3915	4.93295	n/a	3.38807	3.57216	1.13523	n/a	1.1	2.1608	1.16516	2.77655	n/a	n/a	1.07739	0.829481	1.97186	0.924623	n/a	1.12094	1.18928	0.905863	n/a	0.867002	0.891122
	5	180		1.35413	1.3196	n/a	n/a	2	1.64231	5.38221	1.94177	n/a	1.51019	2.33629	1.09725	n/a	1	1.3	1.04726	1.20778	n/a	n/a	1.39124	0.965949	1.25087	1.03961	n/a	1.6581	1.46908	1.00278	n/a	1.07783	1.15844
	6	181		0.543732	0.900808	n/a	n/a	1.3	2.77688	1.51816	1.09211	n/a	1.5	1.3	0.5	n/a	0.5	0.5	1.0216	1.20582	n/a	n/a	0.960776	0.866902	0.984134	0.844425	n/a	0.985456	1.15602	0.95152	n/a	0.983253	0.965624
	7	182		0.882259	0.608152	n/a	n/a	1.1	1.00411	0.762986	1.04939	n/a	1	1.1	0.7	n/a	0.8	0.9	1.53445	1.02217	n/a	n/a	0.74296	0.822049	1.62373	1.32175	n/a	1.05752	1.3607	1.04973	n/a	0.850809	0.928101
	8	183		0.974583	1.17125	n/a	n/a	7.17333	16.1629	7.94333	3.60958	n/a	3.93208	2.54833	1.2	n/a	1	1.2	0.714483	0.575334	n/a	n/a	0.673629	0.57687	0.67025	0.869605	n/a	0.759638	0.947013	0.66165	n/a	0.624174	0.70066
	9	184		1.27354	17.1072	n/a	n/a	8.7622	10.8433	21.2309	4.38625	n/a	3.37388	3.89828	1.11409	n/a	1.3	1	0.807382	0.617839	n/a	n/a	0.879277	0.675509	0.793925	0.912341	n/a	0.879277	0.916571	0.876586	n/a	0.789696	0.801615
	10	185		0.747635	0.572429	n/a	n/a	0.934926	1.50413	0.675945	0.9603	n/a	1.00317	0.973697	0.837043	n/a	1.08339	1.23809	0.784588	0.777778	n/a	n/a	0.764158	0.717921	0.764516	0.808602	n/a	0.987455	1.20609	0.785305	n/a	0.73871	0.868817
	11	186		1.16772	1.45621	n/a	n/a	2.23583	1.43618	1.13738	1.45965	n/a	1.30109	1.419	1.13108	n/a	0.818546	0.89067	0.94725	0.655817	n/a	n/a	0.727647	0.811822	0.780022	0.772166	n/a	0.922933	1.14927	0.796483	n/a	0.842499	0.835391
	12	187		0.577719	0.415669	n/a	n/a	0.586059	0.772914	0.587313	0.734454	n/a	0.799879	0.894559	0.63865	n/a	0.765784	0.80057	0.629592	0.569765	n/a	n/a	0.50271	0.568561	0.642441	0.645653	n/a	0.787392	1.05842	0.618751	n/a	0.609516	0.739611
	13	188		0.651642	0.50325	n/a	n/a	0.866211	1.47244	0.591711	0.835317	n/a	0.823668	0.815227	0.646408	n/a	0.72913	0.883093	1.07872	0.971574	n/a	n/a	1.82434	1.18294	1.09913	0.975948	n/a	0.909621	0.979592	0.895044	n/a	0.987609	1.02624
	14	189		0.827004	0.849508	n/a	n/a	1.52086	2.0872	1.05579	1.21894	n/a	1.32302	1.02391	1.11674	n/a	0.969526	1.08486	n/a	n/a	n/a	n/a	n/a	n/a	n/a	n/a	n/a	n/a	n/a	n/a	n/a	n/a	n/a
	15	190		1.24643	1.113	n/a	n/a	1.49898	6.00136	1.62015	2.07148	n/a	14.5909	1.46154	2.10347	n/a	1.02451	1.01838	n/a	n/a	n/a	n/a	n/a	n/a	n/a	n/a	n/a	n/a	n/a	n/a	n/a	n/a	n/a
	16	191		1.11891	0.95411	n/a	n/a	1.95472	5.24862	0.919437	1.79727	n/a	1.32001	1.27187	1.16459	n/a	1.00918	0.945136	n/a	n/a	n/a	n/a	n/a	n/a	n/a	n/a	n/a	n/a	n/a	n/a	n/a	n/a	n/a
	17	192		1.19257	0.929618	n/a	n/a	2.32726	7.29189	1.10682	1.74777	n/a	1.30404	1.56413	1.03037	n/a	1.13683	1.07538	n/a	n/a	n/a	n/a	n/a	n/a	n/a	n/a	n/a	n/a	n/a	n/a	n/a	n/a	n/a
	18	193		1.37174	1.3087	n/a	n/a	3.82717	8.11848	1.37717	1.83804	n/a	1.84674	1.3837	1.4913	n/a	1.04348	0.982609	n/a	n/a	n/a	n/a	n/a	n/a	n/a	n/a	n/a	n/a	n/a	n/a	n/a	n/a	n/a
	19	194		1.15786	1.32878	n/a	n/a	4.82433	5.62196	1.96855	1.65223	n/a	1.57151	1.34303	2.54599	n/a	1.13769	1.56083	n/a	n/a	n/a	n/a	n/a	n/a	n/a	n/a	n/a	n/a	n/a	n/a	n/a	n/a	n/a
	20	195		1.58718	2.13974	1.01923	1.17179	4.45641	17.1103	15.8679	4.40128	4.69744	3.23718	2.53205	2.38974	1.38974	1.06026	1.24359	0.937092	0.94424	0.842105	1.06767	1.03115	0.822771	1.12352	1.41568	1.18367	1.48443	1.25886	1.11063	0.95811	0.92159	1.0956
	21	196		1.59526	3.08213	1.1939	1.06689	4.03726	8.65876	24.9467	2.8061	4.16257	5.39712	2.49958	2.5978	1.33446	1.17697	1.05843	0.905749	0.89343	1.17874	1.1562	1.60386	1.11111	1.65217	1.65539	2.74718	2.77617	1.52013	1.69726	1.30113	1.42995	1.12399
	22	197		1.31059	2.10824	1.20471	1.10588	2.86118	9.38118	6.61882	4.18588	2.26118	2.68706	2.67059	2.82118	1.15059	1.34588	2.13412	0.927771	0.930972	1.36475	1.47951	2.10246	1.83607	1.56557	1.62705	1.47131	1.7582	2.2541	1.37705	1.18852	1.27869	1.66803
	23	198		1.01065	0.599486	0.815232	1.25823	1.06134	1.7583	5.17277	0.850006	1.46761	0.844619	0.722175	0.754745	0.838251	1.19873	1.42304	1.26888	0.84686	0.818631	1.93931	0.848271	1.03035	0.952717	1.80663	1.4566	1.13338	1.35356	0.647848	1.12632	1.38462	1.52435
	24	199		1.05511	1.1544	0.95162	1.14093	2.34666	4.84224	9.00126	1.74926	3.41439	1.61127	1.09045	1.23601	1.22423	1.12915	1.1098	1.08834	1.30035	0.978799	0.946996	1.01413	1.0212	0.936396	1.08127	1.5689	1.32155	1.25795	1.03887	1.04947	0.985866	1.03887
	25	200		0.747635	0.572429	n/a	n/a	0.934926	1.50413	0.675945	0.9603	n/a	1.00317	0.973697	0.837043	n/a	1.08339	1.23809	0.880099	0.827244	n/a	n/a	1.02004	0.949095	0.78911	1.17249	n/a	1.02075	1.04026	0.989447	n/a	0.927811	0.924796
	26	201		1.16772	1.45621	n/a	n/a	2.23583	1.43618	1.13738	1.45965	n/a	1.30109	1.419	1.13108	n/a	0.818546	0.89067	0.880807	0.666213	n/a	n/a	0.862678	0.544301	0.640381	0.971448	n/a	0.793564	1.08996	0.787899	n/a	0.51235	0.53501
	27	202		0.577719	0.415669	n/a	n/a	0.586059	3.77291	0.587313	0.734454	n/a	0.799879	0.894559	0.63865	n/a	0.765784	0.80057	1.26459	0.782133	n/a	n/a	0.534063	0.662692	0.757306	0.462125	n/a	0.582934	0.524289	0.606783	n/a	0.587626	1.2468
	28	203		0.651642	0.50325	n/a	n/a	4.86621	11.4724	0.591711	0.835317	n/a	0.823668	0.815227	0.646408	n/a	0.72913	0.883093	1.10493	0.833384	n/a	n/a	0.832174	0.853341	0.91261	0.937406	n/a	0.964621	0.900514	0.806169	n/a	1.27306	0.886604
	29	204		0.827004	0.849508	n/a	n/a	1.52086	2.0872	1.05579	1.21894	n/a	1.32302	1.02391	1.11674	n/a	0.969526	1.08486	1.03958	0.80457	n/a	n/a	0.899225	0.923705	0.970216	1.22725	n/a	1.1073	1.18156	1.00122	n/a	1.10567	1.16361
	30	205		0.860479	0.816168	n/a	n/a	0.990421	0.956364	0.948276	0.942742	n/a	0.967859	1.00362	1.02746	n/a	0.95232	1.0066	1.09827	0.928709	0.897881	0.955684	1.06358	0.99422	1.08285	1.27553	1.47592	2.6474	1.99615	1.10212	4.8131	1.04046	1.16763
	31	206		0.824707	0.764665	n/a	n/a	1.10736	0.918577	0.943305	0.918778	n/a	0.951749	0.983715	1.00302	n/a	0.950945	0.959992	1.03346	1.08922	0.959108	1.03717	1	0.918216	1.02974	0.97026	2.66543	0.973978	1.17844	1.62082	0.98513	1.00743	1.01487
	32	207		2.70549	0.672213	n/a	n/a	0.958987	0.964415	1.97908	0.843265	n/a	0.930372	0.94898	2.08625	n/a	1.863	1.99975	1.208	2.24775	n/a	n/a	1.611	3.608	1.5005	2.136	n/a	0.996169	0.975521	1.48252	n/a	0.990421	0.956364
	33	208		2.35569	3.09738	n/a	n/a	0.953431	0.955474	0.71489	0.621293	n/a	0.948276	0.942742	0.27925	n/a	1.36	1.54675	2.9745	6.01309	n/a	n/a	1.445	0.858	2.0405	2.0335	n/a	0.950543	0.939284	1.01942	n/a	1.10736	0.918577
	34	209		1.30085	1.02013	n/a	n/a	0.930387	0.947986	8.4024	1.11324	n/a	0.943305	0.918778	0.06675	n/a	1.361	1.04125	1.0405	2.0425	n/a	n/a	2.05125	1.924	1.268	0.767	n/a	0.973448	0.948938	0.459854	n/a	0.995098	0.994077
	35	210		1.11111	1.1875	n/a	n/a	n/a	n/a	n/a	n/a	n/a	1.0535	1.32575	2.903	n/a	1.818	1.08475	2.248	3.0395	n/a	n/a	n/a	n/a	n/a	n/a	n/a	0.93508	0.93156	3.31064	n/a	0.938013	0.9079
	36	211		1.03469	1.20211	n/a	n/a	n/a	n/a	n/a	n/a	n/a	2.3755	1.03975	1.3815	n/a	0.8475	1.373	2.762	2.224	n/a	n/a	n/a	n/a	n/a	n/a	n/a	0.939576	0.936775	0.564246	n/a	0.997199	0.923369
	37	212		5.24475	0.875847	n/a	n/a	7.87045	8.96038	3.09567	2.07144	n/a	1.6288	2.13851	0.945906	n/a	0.653497	1.65591	1.0415	2.074	n/a	n/a	4.15675	2.062	1.6175	0.963585	n/a	0.967007	0.952959	1.36364	n/a	0.991911	1.01937
	38	213		7.11766	0.92345	n/a	n/a	6.21557	8.82958	5.151	2.49005	n/a	1.56886	1.50024	0.977504	n/a	0.880078	2.15731	1.24575	0.98675	n/a	n/a	1.45652	1.4545	1.224	2.96748	n/a	0.93084	0.942903	0.708029	n/a	0.96542	1.00523
	39	214		6.13146	0.948357	n/a	n/a	5.74034	6.77248	2.7165	1.948	n/a	1.19466	1.14915	0.944745	n/a	0.863489	2.10581	1.5905	2.054	n/a	n/a	1.88608	3.7335	1.0395	2.21053	n/a	0.967116	0.953023	0.522523	n/a	0.970588	1.01491
	40	215		2.82659	0.966907	n/a	n/a	3.2335	4.82917	1.34905	1.12424	n/a	1.0477	1.29876	1.04345	n/a	0.938621	1.84285	1.7325	15.2652	n/a	n/a	1.68085	2.21325	2.6266	2.53659	n/a	0.916699	0.921783	1.5514	n/a	0.973993	0.949746
	41	216		2.39029	3.70366	n/a	n/a	8.37447	11.6595	5.21144	2.46746	n/a	2.215	2.4583	0.844828	n/a	0.735991	0.753172	2.3505	3.95681	n/a	n/a	1.56667	2.5185	1.0385	2.25633	n/a	0.951781	0.935774	0.890625	n/a	0.97539	0.995998
	42	217		6.3713	1.31253	n/a	n/a	2.21457	2.45392	1.75075	1.30639	n/a	1.30991	1.56972	1.14074	n/a	0.968465	1.52489	3.22204	13.2149	n/a	n/a	2.29371	2.36925	1.7235	1.39007	n/a	0.942529	0.959557	0.122584	n/a	1.002	0.925885
	43	218		4.41259	0.624287	n/a	n/a	1.39456	1.80279	1.16476	0.996846	n/a	1.14734	1.13788	0.85739	n/a	0.832082	1.08163	2.6935	3.96816	n/a	n/a	2.04854	1.60325	1.1665	0.673966	n/a	0.990826	2.36585	1.56875	n/a	1.00709	0.973451
	44	219		2.85689	7.25972	n/a	n/a	2.87676	5.26761	1.30034	1.08098	n/a	1.10452	1.20438	0.92978	n/a	1.4049	1.06341	1.495	5.85633	n/a	n/a	1.71064	3.19042	1.3955	2.08531	n/a	0.788219	2.80237	0.564521	n/a	1.63981	0.852273
	45	220		3.54011	0.728134	n/a	n/a	2.51421	1.76226	1.92953	1.43162	n/a	1.18175	1.02187	0.941226	n/a	0.913649	1.06156	2.309	2.69878	n/a	n/a	1.37989	2.31868	1.6605	2.32641	n/a	0.996379	1.29078	0.663866	n/a	0.646884	1.13043
	46	221		7.66971	0.782426	n/a	n/a	1.93585	1.47403	2.22389	1.50533	n/a	1.55348	1.2945	1.07047	n/a	1.04366	1.11651	2.0415	0.94975	n/a	n/a	1.08442	2.27655	1.451	0.682994	n/a	1.95465	2.10427	1.2439	n/a	0.691273	2.16456
	47	222		3.72939	1.03653	n/a	n/a	2.06434	1.36847	1.39812	1.50855	n/a	1.22017	1.26676	1.10791	n/a	1.062	1.11344	1.9655	2.50606	n/a	n/a	1.64964	1.9485	2.70849	1.90476	n/a	9.74968	5.86987	1.43725	n/a	2.19048	1.65957
	48	223		6.21933	13.2723	n/a	n/a	5.81089	2.19291	2.85945	1.46631	n/a	1.53321	1.4819	1.09322	n/a	1.09322	1.14302	2.68675	3.9719	n/a	n/a	1.14414	1.47291	1.20276	2.52495	n/a	0.804527	1.76261	1.41463	n/a	0.672451	1.21519
	49	224		5.3622	11.3015	n/a	n/a	3.13909	2.20442	2.66049	1.47851	n/a	1.56262	1.48052	1.16229	n/a	0.993242	1.06917	2.5363	2.20633	n/a	n/a	0.939252	0.372428	1.88659	2.16263	n/a	2.77163	1.81028	1.18578	n/a	0.975779	0.646789
	50	225		6.12376	16.3931	n/a	n/a	4.73674	2.68612	3.16202	1.8513	n/a	1.88278	1.85469	1.41245	n/a	1.17898	1.1458	2.81825	2.27226	n/a	n/a	1.15625	0.526781	2.6735	1.15725	n/a	1.20611	2.46032	1.01861	n/a	0.500763	0.342216
	51	226		3.37168	4.44923	n/a	n/a	3.26712	1.47865	1.37671	1.17405	n/a	1.11382	1.27317	1.14363	n/a	1.01229	1.05157	1.04775	2.7034	n/a	n/a	1.07818	3.34375	1.5595	1.74684	n/a	1.59494	2.11714	4.2555	n/a	1.68707	0.650802
	52	227		1.43816	0.954883	n/a	n/a	2.22855	2.41214	n/a	1.1067	n/a	2.03564	1.46103	1.22364	0.969765	n/a	n/a	1.77912	0.968101	n/a	n/a	1.14693	1.18221	n/a	1.17545	n/a	1.93475	0.894635	1.2001	1.07298	n/a	n/a
	53	228		1.1452	0.866379	n/a	n/a	3.63981	1.87869	n/a	1.04871	n/a	1.41077	1.29836	1.07166	0.874473	n/a	n/a	1.1063	4.00692	n/a	n/a	1.92939	1.01287	n/a	2.42998	n/a	1.06476	0.832066	1.34016	1.34855	n/a	n/a
	54	229		0.944493	0.788378	n/a	n/a	0.762359	1.9549	3.0954	0.906331	n/a	0.84562	1.01735	0.873374	n/a	1.268	0.771899	0.833098	8.13047	n/a	n/a	3.41379	0.882543	1.14657	0.713109	n/a	0.942255	0.888176	1.35472	n/a	1.2758	0.657415
	55	230		0.958894	1.00709	n/a	n/a	5.70021	3.40043	2.65344	1.11198	n/a	1.07087	0.97236	1.05457	n/a	2.48051	1.03402	0.866422	1.97232	n/a	n/a	0.952586	0.728043	1.24026	0.884487	n/a	0.632447	0.744271	1.00825	n/a	0.927147	0.763288
	56	231		1.37137	1.33451	n/a	n/a	8.00283	4.66407	3.22679	1.22537	n/a	1.60595	1.51169	1.36499	n/a	1.96386	1.45429	2.04293	0.827586	n/a	n/a	0.760776	5.45185	1.64139	0.771867	n/a	0.840513	0.788268	1.94225	n/a	0.979447	1.24451
	57	232		0.928374	0.975861	n/a	n/a	4.1852	3.81163	1.62089	0.979027	n/a	0.804116	1.06688	1.04076	n/a	2.82232	1.20063	1.11099	0.828664	n/a	n/a	1.03341	1.85202	0.886427	1.67772	n/a	0.814849	0.887259	1.95325	n/a	1.58044	0.73051
	58	233		2.41895	5.71297	n/a	n/a	3.37066	6.907	0.742411	0.709426	n/a	0.890858	0.943411	3.06095	n/a	0.944011	0.941037	1.00932	0.734914	n/a	n/a	3.65517	0.733126	0.984389	0.637436	n/a	0.814849	1.26909	1.07974	n/a	1.21171	0.839731
	59	234		13.5583	14.7227	n/a	n/a	5.01756	2.61299	1.02072	2.10184	n/a	1.76909	1.55319	1.04362	n/a	0.989935	0.940201	3.90897	1.00962	n/a	n/a	0.98826	1.01193	0.894727	0.887221	n/a	0.933025	4.96112	1.05639	n/a	1.02481	1.0032
	60	235		13.8434	17.1935	n/a	n/a	6.36298	2.85794	1.38702	2.28132	n/a	1.98322	1.63535	1.08837	n/a	0.985459	0.854027	0.980344	2.6645	n/a	n/a	1.20344	1.02004	2.16889	5.93053	n/a	1.00496	0.96355	1.01374	n/a	0.95232	0.967859
	61	236		20.3525	12.2634	n/a	n/a	7.6813	3.78692	1.39822	3.93245	n/a	2.45011	1.9914	1.09057	n/a	1.33558	1.38225	0.952599	1.71779	n/a	n/a	1.0086	1.02123	0.907028	0.894949	n/a	0.924414	0.950769	1.13324	n/a	0.950945	0.951749
	62	237		0.911074	1.47987	n/a	n/a	2.1594	2.80705	11.4228	1.56711	n/a	2.07215	2.12584	1.77517	n/a	1.45134	0.877517	0.902231	0.948092	n/a	n/a	1.06486	1.02874	0.923411	0.910552	n/a	5.9427	0.971445	1.17076	n/a	0.930147	0.955474
	63	238		2.51056	5.49283	n/a	n/a	8.41549	3.88028	10.6056	2.25	n/a	3.10211	2.35211	1.6162	n/a	1.57746	1.13732	0.966073	1.21778	n/a	n/a	0.994693	1.02237	0.93423	0.923427	n/a	0.951099	0.951099	1.00398	n/a	0.927259	0.951701
	64	239		1.11484	1.42403	n/a	n/a	7.93286	13.2509	12.03	1.99293	n/a	3.64488	2.12721	1.67314	n/a	1.32686	0.952297	0.922633	0.950539	n/a	n/a	0.908006	0.899538	0.929561	0.917436	n/a	0.92398	0.915704	0.9005	n/a	0.938175	0.961385
	65	240		5.14765	2.87586	n/a	n/a	2.47527	1.65101	1.45583	1.27113	n/a	0.883392	0.992933	2.03691	n/a	0.971477	1.36577	0.927863	14.046	n/a	n/a	0.954962	0.929962	8.01756	0.981107	n/a	1.00687	0.987214	0.965076	n/a	1.0381	1.02022
	66	241		7.17958	11.7183	n/a	n/a	6.49161	1.64094	1.68021	1.32746	n/a	1.90989	3.59717	2.26408	n/a	1.04577	1.50704	0.913982	0.929905	n/a	n/a	11.8997	0.905198	0.917277	0.912701	n/a	0.904832	0.939605	0.923499	n/a	0.998794	0.959992
	67	242		1.85944	1.83099	n/a	n/a	3.78272	0.846266	0.829283	0.788873		0.61552	0.540556	0.403514	n/a	0.325622	0.339092	0.943646	0.955938	n/a	n/a	0.915091	0.892398	0.944024	0.910174	n/a	0.944592	0.924735	0.911498	n/a	0.999796	0.992647
	68	243		6.2263	19.8328	n/a	n/a	12.897	3.2946	1.89806	3.70234	n/a	1.62895	1.72273	2.02854	n/a	1.3945	1.59429	0.936884	0.952805	n/a	n/a	0.934989	0.938211	0.944086	0.933662	n/a	0.912055	0.993745	0.961713	n/a	0.979859	0.949941
	69	244		7.38538	7.61166	n/a	n/a	6.02964	8.167	1.4081	1.75692	n/a	1.39032	1.39328	1.27174	n/a	0.974308	1.03656	n/a	n/a	n/a	n/a	n/a	n/a	n/a	n/a	n/a	n/a	n/a	n/a	n/a	n/a	n/a
	70	245		0.895567	2.18002	n/a	n/a	4.04808	9.18407	1.16454	2.12772	n/a	1.99098	1.33133	1.01277	n/a	1.22164	1.18557	n/a	n/a	n/a	n/a	n/a	n/a	n/a	n/a	n/a	n/a	n/a	n/a	n/a	n/a	n/a
	71	246		1.20868	6.20367	n/a	n/a	6.87479	8.13356	1.27045	1.61102	n/a	1.3606	1.11018	1.03339	n/a	0.971619	0.966611	n/a	n/a	n/a	n/a	n/a	n/a	n/a	n/a	n/a	n/a	n/a	n/a	n/a	n/a	n/a
	72	247		1.35635	6.08686	n/a	n/a	7.72829	8.67261	1.25612	1.85969	n/a	1.90423	1.39644	1.3608	n/a	1.01782	1.08686	n/a	n/a	n/a	n/a	n/a	n/a	n/a	n/a	n/a	n/a	n/a	n/a	n/a	n/a	n/a
	73	248		2.28327	7.04564	n/a	n/a	10.4884	10.0384	1.86709	1.8719	n/a	2.04163	1.48439	1.34668	n/a	0.989592	1.65733	n/a	n/a	n/a	n/a	n/a	n/a	n/a	n/a	n/a	n/a	n/a	n/a	n/a	n/a	n/a
	74	249		3.6366	3.16711	n/a	n/a	5.52255	3.09549	1.44297	2.05305	n/a	1.26525	1.11936	1.24668	n/a	1.07958	1.15915	n/a	n/a	n/a	n/a	n/a	n/a	n/a	n/a	n/a	n/a	n/a	n/a	n/a	n/a	n/a
	75	250		6.04664	4.3806	n/a	n/a	4.83209	5.96455	17.7799	1.98134	n/a	1.8806	1.20522	0.998134	n/a	0.994403	0.919776	n/a	n/a	n/a	n/a	n/a	n/a	n/a	n/a	n/a	n/a	n/a	n/a	n/a	n/a	n/a
	76	251		9.14478	13.4746	n/a	n/a	9.57313	11.1657	5.81642	1.89254	n/a	3.25224	1.85672	1.82388	n/a	1.29552	1.06567	n/a	n/a	n/a	n/a	n/a	n/a	n/a	n/a	n/a	n/a	n/a	n/a	n/a	n/a	n/a
	77	252		8.58273	3.23022	n/a	n/a	16.4514	4.79317	10.7554	2.60432	n/a	2.22662	1.90468	1.28777	n/a	1.14388	1.05036	n/a	n/a	n/a	n/a	n/a	n/a	n/a	n/a	n/a	n/a	n/a	n/a	n/a	n/a	n/a
	78	253		4.64103	9.29853	n/a	n/a	13.6081	6.73077	15.7454	2.2674	n/a	2.37546	1.95055	1.70147	n/a	1.15568	1.02015	n/a	n/a	n/a	n/a	n/a	n/a	n/a	n/a	n/a	n/a	n/a	n/a	n/a	n/a	n/a
	79	254		2.30303	40.8636	n/a	n/a	16.0455	11.2857	10.0281	2.75541	n/a	2.38528	3.10606	1.54762	n/a	1.5671	1.0974	n/a	n/a	n/a	n/a	n/a	n/a	n/a	n/a	n/a	n/a	n/a	n/a	n/a	n/a	n/a
	80	255		0.955224	11.3974	n/a	n/a	5.50939	2.84142	9.19829	1.06449	n/a	2.0304	0.945896	0.904851	n/a	0.945896	0.81903	n/a	n/a	n/a	n/a	n/a	n/a	n/a	n/a	n/a	n/a	n/a	n/a	n/a	n/a	n/a
	81	256		2.63731	12.7851	n/a	n/a	4.63102	8.9403	n/a	n/a	n/a	1.93731	1.30299	3.7209	n/a	1.1806	1.16866	n/a	n/a	n/a	n/a	n/a	n/a	n/a	n/a	n/a	n/a	n/a	n/a	n/a	n/a	n/a
	82	257		1.75719	8.67086	n/a	n/a	4.38612	3.04856	2.09268	2.42927	n/a	2.98171	1.73022	7.35432	n/a	1.33633	1.25899	n/a	n/a	n/a	n/a	n/a	n/a	n/a	n/a	n/a	n/a	n/a	n/a	n/a	n/a	n/a
	83	258		1.50916	7.00916	n/a	n/a	5.17714	1.90659	0.879024	1.6839	n/a	1.26526	1.36996	1.79121	n/a	1.53663	0.838828	n/a	n/a	n/a	n/a	n/a	n/a	n/a	n/a	n/a	n/a	n/a	n/a	n/a	n/a	n/a
	84	259		1.41342	1.60734	n/a	n/a	1.06939	2.70779	0.894634	5.7922	n/a	3.55213	1.20996	1.31602	n/a	1.61688	1.04329	n/a	n/a	n/a	n/a	n/a	n/a	n/a	n/a	n/a	n/a	n/a	n/a	n/a	n/a	n/a
	85	260		1.09577	1.37728	n/a	n/a	1.03697	2.80178	0.586973	0.599234	n/a	1.86054	3.7295	0.586207	n/a	0.570881	1.36015	n/a	n/a	n/a	n/a	n/a	n/a	n/a	n/a	n/a	n/a	n/a	n/a	n/a	n/a	n/a
	86	261		4.74784	4.24892	n/a	n/a	2.14839	2.94725	2.43401	1.7278	n/a	1.90216	1.35097	0.781726	n/a	0.965672	2.26119	n/a	n/a	n/a	n/a	n/a	n/a	n/a	n/a	n/a	n/a	n/a	n/a	n/a	n/a	n/a
	87	262		0.756288	1.2842	n/a	n/a	1.96903	2.62524	3.33756	2.35317	n/a	0.694847	1.08645	0.581218	n/a	0.850719	1.3777	n/a	n/a	n/a	n/a	n/a	n/a	n/a	n/a	n/a	n/a	n/a	n/a	n/a	n/a	n/a
	88	263		0.847626	1.50177	n/a	n/a	6.07226	5.40524	7.10491	3.91707	n/a	2.89955	2.97935	1.96616	n/a	0.943223	1.0348	n/a	n/a	n/a	n/a	n/a	n/a	n/a	n/a	n/a	n/a	n/a	n/a	n/a	n/a	n/a
	89	264		1.29412	1.45113	n/a	n/a	2.29161	2.63775	2.45178	1.60293	n/a	2.46925	1.98065	2.60491	n/a	1.00433	1.58874	n/a	n/a	n/a	n/a	n/a	n/a	n/a	n/a	n/a	n/a	n/a	n/a	n/a	n/a	n/a
	90	265		2.24151	6.90252	n/a	n/a	13.0629	8.28616	5.08491	3.06289	n/a	2.54088	1.6761	1.54717	n/a	1.36164	1.55031	n/a	n/a	n/a	n/a	n/a	n/a	n/a	n/a	n/a	n/a	n/a	n/a	n/a	n/a	n/a
	91	266		1.20979	27.6538	n/a	n/a	10.7867	6.06643	8.57692	1.65734	n/a	15.2308	2.83916	1.91958	n/a	1.54895	1.17832	n/a	n/a	n/a	n/a	n/a	n/a	n/a	n/a	n/a	n/a	n/a	n/a	n/a	n/a	n/a
	92	267		1.2801	1.48723	n/a	n/a	2.98953	4.22775	5.24346	1.68848	n/a	2.54974	1.9267	1.48168	n/a	1.13351	1.17801	n/a	n/a	n/a	n/a	n/a	n/a	n/a	n/a	n/a	n/a	n/a	n/a	n/a	n/a	n/a
	93	268		1.09362	3.58085	n/a	n/a	8.36809	5.17872	3.84255	1.70426	n/a	2.01915	3.01489	1.21277	n/a	0.96383	1.28936	n/a	n/a	n/a	n/a	n/a	n/a	n/a	n/a	n/a	n/a	n/a	n/a	n/a	n/a	n/a
	94	269		1.26291	0.170713	n/a	n/a	1.777	4.07512	5.9108	1.29812	n/a	1.32629	1.37324	1.16197	n/a	1.21127	1.05869	n/a	n/a	n/a	n/a	n/a	n/a	n/a	n/a	n/a	n/a	n/a	n/a	n/a	n/a	n/a
	95	270		14.3036	1.30818	n/a	n/a	7.18586	8.33508	1.81203	3.3805	n/a	1.11502	n/a	6.91509	n/a	1.45912	2.55031	n/a	n/a	n/a	n/a	n/a	n/a	n/a	n/a	n/a	n/a	n/a	n/a	n/a	n/a	n/a
	96	271		2.66056	1.91608	n/a	n/a	6.07447	6.63404	0.966284	1.94406	n/a	0.814559	0.980843	0.934043	n/a	1.48252	1.15385	n/a	n/a	n/a	n/a	n/a	n/a	n/a	n/a	n/a	n/a	n/a	n/a	n/a	n/a	n/a
	97	272		2.86476	2.83358	n/a	n/a	7.59075	3.47712	1.33501	1.72251	n/a	0.820279	0.781914	1.1338	n/a	1.41099	1.05399	n/a	n/a	n/a	n/a	n/a	n/a	n/a	n/a	n/a	n/a	n/a	n/a	n/a	n/a	n/a
	98	273		0.535592	0.403262	n/a	n/a	1.19702	0.833315	1.71115	2.7594	n/a	2.88534	1.63158	0.98183	n/a	1.18298	1.37021	n/a	n/a	n/a	n/a	n/a	n/a	n/a	n/a	n/a	n/a	n/a	n/a	n/a	n/a	n/a
	99	274		0.938027	0.858148	n/a	n/a	5.52801	6.91324	1.05664	2.78997	n/a	1.36842	1.07268	1.0807	n/a	1.15258	0.995305	n/a	n/a	n/a	n/a	n/a	n/a	n/a	n/a	n/a	n/a	n/a	n/a	n/a	n/a	n/a
	100	275		22.7917	23.6038	n/a	n/a	11.1792	11.5881	1.16415	2.06546	n/a	1.94461	1.22659	0.89426	n/a	1.30818	1.25874	n/a	n/a	n/a	n/a	n/a	n/a	n/a	n/a	n/a	n/a	n/a	n/a	n/a	n/a	n/a
	101	276		0.677318	0.661977	n/a	n/a	4.05245	4.44406	0.941688	1.16117	n/a	1.32995	1.19739	1.32054	n/a	1.04545	1.15969	n/a	n/a	n/a	n/a	n/a	n/a	n/a	n/a	n/a	n/a	n/a	n/a	n/a	n/a	n/a
	102	277		0.814035	2.18647	n/a	n/a	8.07746	4.65023	1.12619	1.44696	n/a	0.775264	1.5264	1.26395	n/a	0.929319	1.14894	n/a	n/a	n/a	n/a	n/a	n/a	n/a	n/a	n/a	n/a	n/a	n/a	n/a	n/a	n/a
	103	278		1.36959	3.18832	n/a	n/a	2.71698	1.04188	0.725709	2.48984	n/a	1.51049	3.54468	0.578029	n/a	0.929319	1.14894	n/a	n/a	n/a	n/a	n/a	n/a	n/a	n/a	n/a	n/a	n/a	n/a	n/a	n/a	n/a
